# Supplementary material for: 2′,7′-Di­bromo­spiro­[cyclo­propane-1,9′-fluorene]
Source: Acta Crystallogr Sect E Struct Rep Online. 2014 Jun 25;70(Pt 7):o821. doi: 10.1107/S1600536814014585 (PMC4120574; doi:10.1107/S1600536814014585)
Supplement: Supplementary file 1 [file e-70-0o821-sup1.cif]

##############################################################################
#                                                                            #
# This CIF contains the data in a paper accepted for publication in          #
# Acta Crystallographica Section E. It conforms to the requirements of       #
# Notes for Authors for Acta Crystallographica Section E, and has been       #
# peer reviewed under the auspices of the IUCr Commission on Journals.       #
#                                                                            #
# Full details of the Crystallographic Information File format               #
# are given in the paper "The Crystallographic Information File (CIF):       #
# a New Standard Archive File for Crystallography" by S. R. Hall, F. H.      #
# Allen and I. D. Brown [Acta Cryst. (1991), A47, 655-685].                  #
#                                                                            #
# The current version of the core CIF dictionary is obtainable from          #
# ftp://ftp.iucr.org/pub/cif_core.dic.                                       #
#                                                                            #
# Software is freely available for graphical display of the structure(s)     #
# in this CIF. For information consult the CIF software page                 #
# http://www.iucr.org/resources/cif/software.                                #
#                                                                            #
# This file may be used for bona fide research purposes within the           #
# scientific community so long as proper attribution is given to the journal # 
# article from which it was obtained.                                        #
#                                                                            #
##############################################################################
data_I
_audit_creation_method     SHELXL-2013
_journal_date_recd_electronic     2014-06-03
_journal_date_accepted     2014-06-20
_journal_name_full     'Acta Crystallographica, Section E'
_journal_year     2014
_journal_volume     70
_journal_issue      7
_journal_page_first     o821
_journal_page_last     o821
_journal_paper_category     QO
_journal_paper_doi     10.1107/S1600536814014585
_journal_coeditor_code     CV5463
_publ_contact_author_name     'Yong-qi Qin'
_publ_contact_author_address
;
Laboratory of medicinal chemistry
Lvliang University,
Lvliang, Shanxi 033001,
People's Republic of China
;
_publ_contact_author_email     qinyq2003@163.com
_publ_contact_author_fax     '0086-0358-2274301'
_publ_contact_author_phone     '0086-0358-2274301'
_publ_section_title
;
2',7'-Dibromospiro[cyclopropane-1,9'-fluorene]
;
loop_
    _publ_author_name
    _publ_author_footnote
    _publ_author_address
    'Yue-yuan Xue' .
;
Department of Chemistry and Chemical Engineering
Lvliang University,
Lvliang, Shanxi 033001,
People's Republic of China
;
    'Yong-qi Qin' .
;
Laboratory of Medicinal Chemistry
Lvliang University,
Lvliang, Shanxi 033001,
People's Republic of China
;
_database_code_depnum_ccdc_archive     'CCDC 1009321'
_chemical_name_systematic
;
2',7'-Dibromospiro[cyclopropane-1,9'-fluorene]
;
_chemical_name_common     ?
_chemical_formula_moiety     'C15 H10 Br2'
_chemical_formula_sum     'C15 H10 Br2'
_chemical_formula_iupac     'C15 H10 Br2'
_chemical_formula_weight     350.05
_chemical_melting_point     ?
_shelx_space_group_comment
;
The symmetry employed for this shelxl refinement is uniquely defined
by the following loop, which should always be used as a source of
symmetry information in preference to the above space-group names.
They are only intended as comments.
;
_space_group_crystal_system     orthorhombic
_space_group_name_H-M_alt     'C m c m'
_space_group_name_Hall     '-C 2c 2'
loop_
    _space_group_symop_operation_xyz
    'x, y, z'
    '-x, -y, z+1/2'
    'x, -y, -z'
    '-x, y, -z+1/2'
    'x+1/2, y+1/2, z'
    '-x+1/2, -y+1/2, z+1/2'
    'x+1/2, -y+1/2, -z'
    '-x+1/2, y+1/2, -z+1/2'
    '-x, -y, -z'
    'x, y, -z-1/2'
    '-x, y, z'
    'x, -y, z-1/2'
    '-x+1/2, -y+1/2, -z'
    'x+1/2, y+1/2, -z-1/2'
    '-x+1/2, y+1/2, z'
    'x+1/2, -y+1/2, z-1/2'
_cell_length_a     16.9485(17)
_cell_length_b     11.0619(11)
_cell_length_c     6.8127(10)
_cell_angle_alpha     90
_cell_angle_beta     90
_cell_angle_gamma     90
_cell_volume     1277.3(3)
_cell_formula_units_Z     4
_cell_measurement_reflns_used     933
_cell_measurement_theta_min     2.20
_cell_measurement_theta_max     25.02
_cell_measurement_temperature     293(2)
_exptl_crystal_description     block
_exptl_crystal_colour     colourless
_exptl_crystal_size_max     0.300
_exptl_crystal_size_mid     0.200
_exptl_crystal_size_min     0.200
_exptl_crystal_density_diffrn     1.820
_exptl_crystal_density_meas     ?
_exptl_crystal_density_method     'not measured'
_exptl_crystal_F_000     680
_exptl_absorpt_coefficient_mu     6.319
_exptl_absorpt_correction_type     none
_exptl_absorpt_process_details     ?
_shelx_estimated_absorpt_T_min     ?
_shelx_estimated_absorpt_T_max     ?
_exptl_absorpt_correction_T_min     ?
_exptl_absorpt_correction_T_max     ?
_exptl_special_details
;
;
_diffrn_ambient_temperature     293(2)
_diffrn_radiation_type     MoK\a
_diffrn_radiation_wavelength     0.71073
_diffrn_measurement_device_type     'Bruker SMART CCD area-detector'
_diffrn_measurement_method     'phi and omega scans'
_diffrn_detector_area_resol_mean     ?
_diffrn_reflns_number     3276
_diffrn_reflns_av_R_equivalents     0.1550
_diffrn_reflns_theta_min     2.199
_diffrn_reflns_theta_max     25.020
_diffrn_reflns_theta_full     25.242
_diffrn_measured_fraction_theta_max     1.000
_diffrn_measured_fraction_theta_full     0.971
_diffrn_reflns_limit_h_min     -20
_diffrn_reflns_limit_h_max     17
_diffrn_reflns_limit_k_min     -13
_diffrn_reflns_limit_k_max     12
_diffrn_reflns_limit_l_min     -8
_diffrn_reflns_limit_l_max     7
_diffrn_standards_number     3
_diffrn_standards_interval_count     100
_diffrn_standards_interval_time     ?
_diffrn_standards_decay_%     0
_refine_special_details     ?
_reflns_number_total     640
_reflns_number_gt     471
_reflns_threshold_expression     I>2\s(I)
_refine_ls_structure_factor_coef     Fsqd
_refine_ls_matrix_type     full
_refine_ls_R_factor_all     0.0536
_refine_ls_R_factor_gt     0.0386
_refine_ls_wR_factor_gt     0.0952
_refine_ls_wR_factor_ref     0.1002
_refine_ls_goodness_of_fit_ref     0.975
_refine_ls_restrained_S_all     0.975
_refine_ls_number_reflns     640
_refine_ls_number_parameters     53
_refine_ls_number_restraints     0
_refine_ls_hydrogen_treatment     constr
_refine_ls_weighting_scheme     calc
_refine_ls_weighting_details
                      'w=1/[\s^2^(Fo^2^)+(0.0438P)^2^] where P=(Fo^2^+2Fc^2^)/3'
_atom_sites_solution_hydrogens     difmap
_atom_sites_solution_primary     ?
_atom_sites_solution_secondary     ?
_refine_ls_shift/su_max     0.000
_refine_ls_shift/su_mean     0.000
_refine_diff_density_max     0.295
_refine_diff_density_min     -0.684
_refine_ls_extinction_method     none
_refine_ls_extinction_coef     .
loop_
    _atom_type_symbol
    _atom_type_description
    _atom_type_scat_dispersion_real
    _atom_type_scat_dispersion_imag
    _atom_type_scat_source
    'C' 'C' 0.0033 0.0016
                         'International Tables Vol C Tables 4.2.6.8 and 6.1.1.4'
    'H' 'H' 0.0000 0.0000
                         'International Tables Vol C Tables 4.2.6.8 and 6.1.1.4'
    'Br' 'Br' -0.2901 2.4595
                         'International Tables Vol C Tables 4.2.6.8 and 6.1.1.4'
_computing_data_collection     'SMART (Bruker, 2007)'
_computing_cell_refinement     'SAINT (Bruker, 2007)'
_computing_data_reduction     'SAINT (Bruker, 2007)'
_computing_structure_solution     'SHELXS97 (Sheldrick, 2008)'
_computing_structure_refinement     'SHELXL97 (Sheldrick, 2008)'
_computing_molecular_graphics     'SHELXTL (Sheldrick, 2008)'
_computing_publication_material     'SHELXTL (Sheldrick, 2008)'
loop_
    _atom_site_type_symbol
    _atom_site_label
    _atom_site_fract_x
    _atom_site_fract_y
    _atom_site_fract_z
    _atom_site_U_iso_or_equiv
    _atom_site_adp_type
    _atom_site_calc_flag
    _atom_site_occupancy
    _atom_site_disorder_assembly
    _atom_site_disorder_group
    Br Br1 0.31110(3) 0.12115(5) 0.7500 0.0746(4) Uani d 1 . .
    C C1 0.0691(3) 0.1592(4) 0.7500 0.0396(11) Uani d 1 . .
    C C2 0.1489(3) 0.1851(4) 0.7500 0.0470(12) Uani d 1 . .
    H H2 0.1666 0.2647 0.7500 0.056 Uiso d 1 . .
    C C3 0.2011(3) 0.0894(5) 0.7500 0.0478(12) Uani d 1 . .
    C C4 0.1763(3) -0.0277(4) 0.7500 0.0506(12) Uani d 1 . .
    H H4 0.2130 -0.0901 0.7500 0.061 Uiso d 1 . .
    C C5 0.0965(3) -0.0541(4) 0.7500 0.0450(12) Uani d 1 . .
    H H5 0.0792 -0.1339 0.7500 0.054 Uiso d 1 . .
    C C6 0.0429(2) 0.0393(4) 0.7500 0.0380(10) Uani d 1 . .
    C C13 0.0000 0.2412(5) 0.7500 0.0424(16) Uani d 1 . .
    C C14 0.0000 0.3609(3) 0.6418(11) 0.0725(18) Uani d 1 . .
    H H14 0.0485 0.3846 0.5754 0.087 Uiso d 1 . .
loop_
    _atom_site_aniso_label
    _atom_site_aniso_U_11
    _atom_site_aniso_U_22
    _atom_site_aniso_U_33
    _atom_site_aniso_U_12
    _atom_site_aniso_U_13
    _atom_site_aniso_U_23
    Br1 0.0506(4) 0.0657(5) 0.1074(6) 0.0008(3) 0.000 0.000
    C1 0.054(3) 0.0309(19) 0.034(2) -0.001(2) 0.000 0.000
    C2 0.056(3) 0.034(2) 0.051(3) -0.004(2) 0.000 0.000
    C3 0.047(3) 0.049(3) 0.047(3) 0.005(2) 0.000 0.000
    C4 0.059(3) 0.046(3) 0.047(3) 0.012(2) 0.000 0.000
    C5 0.063(3) 0.031(2) 0.041(3) 0.003(2) 0.000 0.000
    C6 0.052(2) 0.032(2) 0.031(2) 0.0006(19) 0.000 0.000
    C13 0.051(4) 0.028(3) 0.048(4) 0.000 0.000 0.000
    C14 0.054(3) 0.039(3) 0.125(5) 0.000 0.000 0.030(3)
_geom_special_details
;
All e.s.d.'s (except the e.s.d. in the dihedral angle between two l.s. planes)
are estimated using the full covariance matrix. The cell e.s.d.'s are taken
into account individually in the estimation of e.s.d.'s in distances, angles
and torsion angles; correlations between e.s.d.'s in cell parameters are only
used when they are defined by crystal symmetry. An approximate (isotropic)
treatment of cell e.s.d.'s is used for estimating e.s.d.'s involving l.s.
planes.
;
loop_
    _geom_bond_atom_site_label_1
    _geom_bond_atom_site_label_2
    _geom_bond_site_symmetry_2
    _geom_bond_distance
    _geom_bond_publ_flag
    Br1 C3 . 1.897(5) ?
    C1 C2 . 1.383(6) ?
    C1 C6 . 1.398(6) ?
    C1 C13 . 1.481(6) ?
    C2 C3 . 1.380(7) ?
    C2 H2 . 0.9300 ?
    C3 C4 . 1.361(7) ?
    C4 C5 . 1.384(6) ?
    C4 H4 . 0.9299 ?
    C5 C6 . 1.375(6) ?
    C5 H5 . 0.9299 ?
    C6 C6 11 1.454(8) ?
    C13 C1 11 1.481(6) ?
    C13 C14 . 1.516(7) ?
    C13 C14 10_557 1.516(7) ?
    C14 C14 10_557 1.475(14) ?
    C14 H14 . 0.9741 ?
loop_
    _geom_angle_atom_site_label_1
    _geom_angle_atom_site_label_2
    _geom_angle_atom_site_label_3
    _geom_angle_site_symmetry_1
    _geom_angle_site_symmetry_3
    _geom_angle
    _geom_angle_publ_flag
    C2 C1 C6 . . 120.5(4) ?
    C2 C1 C13 . . 130.3(4) ?
    C6 C1 C13 . . 109.3(4) ?
    C3 C2 C1 . . 117.9(4) ?
    C3 C2 H2 . . 121.3 ?
    C1 C2 H2 . . 120.8 ?
    C4 C3 C2 . . 122.1(5) ?
    C4 C3 Br1 . . 118.7(4) ?
    C2 C3 Br1 . . 119.2(4) ?
    C3 C4 C5 . . 120.2(4) ?
    C3 C4 H4 . . 120.0 ?
    C5 C4 H4 . . 119.8 ?
    C6 C5 C4 . . 119.1(4) ?
    C6 C5 H5 . . 120.4 ?
    C4 C5 H5 . . 120.5 ?
    C5 C6 C1 . . 120.2(4) ?
    C5 C6 C6 . 11 131.3(3) ?
    C1 C6 C6 . 11 108.5(3) ?
    C1 C13 C1 11 . 104.5(5) ?
    C1 C13 C14 11 . 122.36(19) ?
    C1 C13 C14 . . 122.36(19) ?
    C1 C13 C14 11 10_557 122.36(19) ?
    C1 C13 C14 . 10_557 122.36(19) ?
    C14 C13 C14 . 10_557 58.2(6) ?
    C14 C14 C13 10_557 . 60.9(3) ?
    C14 C14 H14 10_557 . 117.6 ?
    C13 C14 H14 . . 117.4 ?
loop_
    _geom_torsion_atom_site_label_1
    _geom_torsion_atom_site_label_2
    _geom_torsion_atom_site_label_3
    _geom_torsion_atom_site_label_4
    _geom_torsion_site_symmetry_1
    _geom_torsion_site_symmetry_2
    _geom_torsion_site_symmetry_3
    _geom_torsion_site_symmetry_4
    _geom_torsion
    _geom_torsion_publ_flag
    C6 C1 C2 C3 . . . . 0.0 ?
    C13 C1 C2 C3 . . . . 180.0 ?
    C1 C2 C3 C4 . . . . 0.0 ?
    C1 C2 C3 Br1 . . . . 180.0 ?
    C2 C3 C4 C5 . . . . 0.0 ?
    Br1 C3 C4 C5 . . . . 180.0 ?
    C3 C4 C5 C6 . . . . 0.0 ?
    C4 C5 C6 C1 . . . . 0.0 ?
    C4 C5 C6 C6 . . . 11 180.0 ?
    C2 C1 C6 C5 . . . . 0.0 ?
    C13 C1 C6 C5 . . . . 180.0 ?
    C2 C1 C6 C6 . . . 11 180.0 ?
    C13 C1 C6 C6 . . . 11 0.0 ?
    C2 C1 C13 C1 . . . 11 180.0 ?
    C6 C1 C13 C1 . . . 11 0.0 ?
    C2 C1 C13 C14 . . . . 35.1(4) ?
    C6 C1 C13 C14 . . . . -144.9(4) ?
    C2 C1 C13 C14 . . . 10_557 -35.1(4) ?
    C6 C1 C13 C14 . . . 10_557 144.9(4) ?
    C1 C13 C14 C14 11 . . 10_557 110.6(3) ?
    C1 C13 C14 C14 . . . 10_557 -110.6(3) ?
_shelx_hkl_file
;
   2   0   0 2488.71   14.61
  -2   0   0 2110.31   12.35
   3   0   0   -0.05    0.26
  -3   0   0    0.03    0.31
   4   0   0  515.02    4.74
  -4   0   0  606.97    5.53
   5   0   0   -0.23    0.44
  -5   0   0    0.40    0.62
  -6   0   0  112.14    3.13
  -7   0   0   -0.16    0.93
  -8   0   0   12.17    1.84
   0  -1   1  219.75    1.86
   1  -1   1    0.09    0.14
  -1  -1   1   -0.03    0.12
  -2   1  -1  226.61    2.64
   2  -1   1  255.19    2.59
  -2  -1   1  186.88    2.12
  -2  -1   1  185.60    2.11
  -3   1  -1   -0.02    0.27
  -3   1  -1   -0.07    0.30
   3  -1   1   -0.24    0.27
  -3  -1   1   -0.06    0.29
  -3  -1   1    0.14    0.37
  -3  -1   1   -0.11    0.27
  -4   1  -1   73.29    1.80
  -4   1  -1   60.02    1.97
   4  -1   1   60.13    1.77
  -4  -1   1   54.24    1.62
  -4  -1   1   65.61    2.01
  -4  -1   1   50.58    1.56
  -5   1  -1   -0.10    0.55
  -5   1  -1    0.33    0.59
   5  -1   1    0.07    0.53
  -5  -1   1   -0.11    0.46
  -5  -1   1   -0.07    0.63
  -5  -1   1    0.10    0.48
  -6   1  -1    2.83    0.99
  -6  -1   1    3.72    1.04
  -7   1  -1   -0.34    0.87
  -7  -1   1   -0.06    0.98
  -8   1  -1    0.36    1.15
  -8  -1   1    0.57    1.16
   0  -2   2   12.72    0.64
  -1   2  -2    0.50    0.24
   1  -2   2    0.43    0.24
  -1  -2   2    0.58    0.26
  -2   2  -2    1.47    0.37
   2  -2   2    2.14    0.40
  -2  -2   2    1.41    0.34
  -3   2  -2   -0.10    0.24
  -3   2  -2    0.16    0.35
   3  -2   2    0.25    0.36
  -3  -2   2    0.18    0.32
  -3  -2   2    0.08    0.38
  -4   2  -2    3.96    0.57
  -4   2  -2    2.57    0.65
   4  -2   2    3.30    0.65
  -4  -2   2    2.27    0.54
  -4  -2   2    3.62    0.73
  -5   2  -2   -0.38    0.59
   5  -2   2    0.20    0.60
  -5  -2   2   -0.14    0.51
  -5  -2   2   -0.01    0.62
  -6   2  -2   -0.35    0.71
  -6  -2   2    0.48    0.92
  -7   2  -2    0.19    0.96
  -7  -2   2   -0.49    0.99
   0  -3   3  536.22    4.51
   0  -3   3  496.20    3.49
  -1   3  -3    0.12    0.28
   1  -3   3    0.14    0.32
  -1  -3   3   -0.21    0.28
  -1  -3   3    0.01    0.26
  -2   3  -3  165.02    2.78
   2  -3   3  258.74    3.43
  -2  -3   3  203.53    2.91
  -2  -3   3  242.01    3.41
  -3   3  -3    0.08    0.46
   3  -3   3    0.34    0.43
  -3  -3   3    0.00    0.38
  -3  -3   3    0.15    0.45
  -4   3  -3   36.10    1.72
   4  -3   3   41.73    1.74
  -4  -3   3   31.91    1.46
  -4  -3   3   40.64    1.85
  -5   3  -3    0.45    0.74
   5  -3   3    0.21    0.67
  -5  -3   3   -0.06    0.55
  -5  -3   3   -0.22    0.76
  -6   3  -3    4.86    1.16
   6  -3   3    6.12    1.11
  -6  -3   3    5.64    1.31
  -7   3  -3   -0.06    0.91
  -7  -3   3   -0.46    1.10
   0  -4   4  647.21    5.74
   0  -4   4  620.10    4.43
  -1   4  -4    0.54    0.42
   1  -4   4   -0.11    0.42
  -1  -4   4    0.23    0.47
  -1  -4   4    0.28    0.40
  -2   4  -4  279.10    4.02
   2  -4   4  459.22    5.16
  -2  -4   4  406.40    4.67
  -2  -4   4  424.18    4.90
  -3   4  -4   -0.19    0.51
   3  -4   4    0.74    0.59
  -3  -4   4   -0.04    0.53
  -3  -4   4    0.35    0.59
  -4   4  -4  104.75    2.93
   4  -4   4  136.30    3.24
  -4  -4   4  111.72    2.79
  -4  -4   4  129.79    3.38
  -5   4  -4    0.10    0.69
   5  -4   4    0.25    0.75
  -5  -4   4   -0.20    0.64
  -5  -4   4    0.35    0.80
  -6   4  -4   16.20    1.71
   6  -4   4   20.28    1.77
  -6  -4   4   19.87    1.85
  -7   4  -4    0.08    1.06
  -7  -4   4   -0.64    1.07
   0  -5   5  233.97    3.91
   0  -5   5  231.38    3.00
   1  -5   5    0.33    0.57
   1  -5   5   -0.06    0.31
  -1  -5   5    0.40    0.58
  -1  -5   5    0.09    0.45
  -2   5  -5   89.34    2.56
   2  -5   5  137.08    3.21
  -2  -5   5  123.42    2.95
  -2  -5   5  120.97    2.85
  -3   5  -5    0.41    0.59
   3  -5   5   -0.37    0.67
  -3  -5   5    0.57    0.70
  -3  -5   5    0.12    0.62
  -4   5  -5   16.60    1.42
   4  -5   5   23.67    1.73
  -4  -5   5   23.61    1.70
  -4  -5   5   23.88    1.72
  -5   5  -5   -0.27    0.83
   5  -5   5    0.22    0.84
  -5  -5   5    0.27    0.83
  -5  -5   5   -0.16    0.87
  -6   5  -5    3.40    1.13
   6  -5   5    3.36    1.18
  -6  -5   5    2.53    1.20
  -7   5  -5   -0.06    1.03
  -7  -5   5    0.64    1.34
   0  -6   6    0.23    0.66
   0  -6   6    0.34    0.48
   1  -6   6    0.42    0.71
  -1  -6   6   -0.32    0.72
  -1  -6   6   -0.11    0.52
  -2   6  -6    0.04    0.65
   2  -6   6    0.17    0.75
  -2  -6   6   -0.29    0.78
  -2  -6   6   -0.32    0.62
  -3   6  -6   -0.20    0.75
   3  -6   6   -0.74    0.78
  -3  -6   6   -0.16    0.72
  -3  -6   6   -0.46    0.69
  -4   6  -6   -0.09    0.82
   4  -6   6    0.44    0.86
  -4  -6   6    0.87    0.93
  -4  -6   6    0.08    0.95
  -5   6  -6    0.08    0.93
   5  -6   6   -0.36    0.84
  -5  -6   6   -0.52    0.96
  -5  -6   6    0.08    1.08
  -6   6  -6   -0.19    1.03
   6  -6   6   -0.23    1.04
  -6  -6   6   -0.21    1.16
   0  -7   7   26.07    1.94
   1  -7   7    0.54    0.95
  -1  -7   7   -0.26    0.90
  -1  -7   7   -0.08    0.62
   2  -7   7   21.60    1.93
  -2  -7   7   19.66    1.87
  -2  -7   7   19.45    1.54
  -3   7  -7    0.33    0.85
   3  -7   7    0.06    0.91
  -3  -7   7   -0.01    1.04
  -3  -7   7   -0.35    0.80
  -4   7  -7    5.61    1.29
   4  -7   7    7.14    1.45
  -4  -7   7    8.68    1.59
  -4  -7   7    7.19    1.49
  -5   7  -7    0.09    0.99
   5  -7   7    0.22    1.12
  -5  -7   7   -0.90    1.17
   0  -8   8   68.03    3.07
   1  -8   8   -0.06    1.01
  -1  -8   8    0.42    1.14
   2  -8   8   37.53    2.44
  -2  -8   8   41.23    2.57
  -2  -8   8   37.25    2.15
  -3   8  -8    0.53    1.15
   3  -8   8   -0.46    1.05
  -3  -8   8    0.66    1.13
  -3  -8   8   -0.04    1.07
  -4   8  -8    9.18    1.64
   4  -8   8    9.11    1.73
  -4  -8   8    8.63    1.64
  -4  -8   8    7.74    1.56
   0  -9   9   16.48    2.10
   1  -9   9   -0.80    1.25
  -1  -9   9   -0.23    1.17
   2  -9   9   14.17    2.06
  -2  -9   9   13.36    2.01
   3  -9   9   -0.70    1.20
  -3  -9   9    0.01    1.43
  -3  -9   9   -0.35    1.15
   0 -10  10    2.46    1.53
   1 -10  10   -0.31    1.49
  -1 -10  10    0.23    1.52
   0   0   1   14.39    0.38
   0  -1   0   25.80    0.50
   1   0   1   29.48    0.54
   1   0  -1   21.09    0.64
  -1   0  -1   24.06    0.69
   1  -1   0   26.38    0.72
  -1  -1   0   21.30    0.40
  -1  -1   0   30.30    0.76
  -2   1   0   41.45    1.04
   2   0   1   45.61    0.90
   2   0  -1   39.50    1.09
  -2   0  -1   53.99    1.13
   2  -1   0   43.77    1.16
  -2  -1   0   36.45    0.75
  -2  -1   0   49.73    1.24
  -2  -1   0   36.26    0.75
   3   1   0    0.37    0.26
   3   0   1    0.60    0.29
   3   0  -1    0.54    0.36
  -3   0  -1    0.63    0.36
   3  -1   0    0.40    0.36
  -3  -1   0    0.47    0.40
   4   1   0   12.97    0.79
   4   0   1   15.01    0.87
   4   0  -1   14.34    0.99
  -4   0  -1   19.03    1.10
   4  -1   0   14.74    1.02
  -4  -1   0   19.36    1.17
  -5   1   0    0.31    0.60
  -5   1   0    0.13    0.59
   5   0   1   -0.01    0.44
  -5   0   1   -0.19    0.59
   5   0  -1    0.03    0.51
  -5   0  -1   -0.08    0.58
  -5   0  -1    0.29    0.62
   5  -1   0   -0.21    0.52
  -5  -1   0    0.43    0.49
  -5  -1   0    0.22    0.60
  -5  -1   0    0.17    0.49
  -6   1   0    4.80    0.99
  -6   1   0    5.15    1.00
  -6   0   1    4.96    1.05
   6   0  -1    4.83    0.99
  -6   0  -1    5.19    1.02
  -6   0  -1    4.32    1.04
   6  -1   0    4.15    0.97
  -6  -1   0    5.01    1.09
  -7   1   0    0.39    0.92
  -7   0   1    0.28    0.97
  -7   0  -1   -0.17    0.87
  -7  -1   0    0.55    0.99
  -8   1   0    1.38    1.19
  -8   0   1    0.64    1.13
  -8   0  -1    1.67    1.19
  -8  -1   0    1.55    1.27
   0  -1   2   83.40    1.32
   0   1  -2   62.41    1.11
   0  -2   1  117.74    1.52
  -1   2  -1  238.71    2.25
   1  -1   2  454.25    3.24
  -1  -1   2  264.46    2.61
  -1   1  -2  318.60    2.90
   1  -2   1  454.09    3.51
  -1  -2   1  424.76    2.96
  -1  -2   1  449.81    3.45
  -2   2  -1   89.50    1.65
   2  -1   2  118.95    1.77
  -2  -1   2   79.34    1.63
  -2   1  -2   93.84    1.87
   2  -2   1  109.80    1.97
  -2  -2   1   83.77    1.35
  -2  -2   1  120.65    2.13
  -3   2  -1   74.01    1.80
   3  -1   2   85.33    1.72
  -3  -1   2   65.80    1.71
  -3  -1   2   65.88    1.71
  -3   1  -2  108.60    1.75
  -3   1  -2   77.98    2.02
   3  -2   1   83.07    1.98
  -3  -2   1   59.96    1.35
  -3  -2   1   91.01    2.16
  -4   2  -1   34.35    1.23
  -4   2  -1   28.88    1.39
   4  -1   2   31.76    1.30
  -4  -1   2   26.36    1.30
  -4  -1   2   26.11    1.28
  -4   1  -2   39.92    1.33
  -4   1  -2   27.96    1.48
   4  -2   1   32.55    1.48
  -4  -2   1   22.91    1.04
  -4  -2   1   35.68    1.64
  -5   2  -1   14.99    1.07
  -5   2  -1   11.36    1.15
   5  -1   2   11.63    1.03
  -5  -1   2   11.76    1.13
  -5  -1   2   12.41    1.19
  -5  -1   2   10.86    1.05
  -5   1  -2   17.58    1.16
  -5   1  -2   12.83    1.30
   5  -2   1   13.27    1.20
  -5  -2   1    9.81    0.91
  -5  -2   1   14.97    1.31
  -6   2  -1    2.74    0.86
  -6  -1   2    1.48    0.84
  -6  -1   2    2.77    0.99
  -6  -1   2    2.02    0.84
  -6   1  -2    2.29    1.00
   6  -2   1    2.40    0.86
  -6  -2   1    2.66    1.02
  -7   2  -1    1.13    0.99
  -7  -1   2    1.73    1.11
  -7   1  -2    2.39    1.14
  -7  -2   1    1.33    1.12
   0  -2   3  323.83    3.25
   0  -3   2  395.97    3.55
   0  -3   2  405.53    3.04
  -1   3  -2   91.68    1.72
   1  -2   3  146.33    2.22
  -1  -2   3  100.80    1.90
  -1   2  -3   82.78    1.73
   1  -3   2  145.06    2.29
  -1  -3   2  146.51    2.10
  -1  -3   2  145.79    2.19
  -2   3  -2  112.05    2.10
   2  -2   3  188.90    2.66
  -2  -2   3  115.23    2.19
  -2   2  -3  134.93    2.47
   2  -3   2  183.95    2.85
  -2  -3   2  165.41    2.30
  -3   3  -2   59.46    1.75
   3  -2   3   78.02    1.89
  -3  -2   3   54.86    1.69
  -3   2  -3   63.58    1.94
   3  -3   2   76.53    2.07
  -3  -3   2   61.69    1.56
  -3  -3   2   78.57    2.17
  -4   3  -2   26.23    1.38
   4  -2   3   31.92    1.43
  -4  -2   3   22.24    1.27
  -4   2  -3   26.09    1.47
   4  -3   2   30.31    1.54
  -4  -3   2   23.71    1.14
  -4  -3   2   31.70    1.63
  -5   3  -2    9.23    1.06
   5  -2   3   11.49    1.09
  -5  -2   3    7.98    0.99
  -5  -2   3   10.80    1.22
  -5   2  -3   10.70    1.26
   5  -3   2   11.54    1.25
  -5  -3   2   12.75    1.34
  -6   3  -2    3.35    1.01
  -6  -2   3    2.39    0.91
  -6  -2   3    3.00    1.10
  -6   2  -3    3.30    1.03
   6  -3   2    3.88    1.04
  -6  -3   2    5.00    1.17
  -7   3  -2   -0.24    0.93
  -7  -2   3    0.21    1.09
  -7   2  -3    0.07    1.02
  -7  -3   2    0.19    1.11
   0  -3   4    1.17    0.42
   0  -4   3    1.26    0.47
   0  -4   3    1.36    0.36
  -1   4  -3   68.16    1.76
   1  -3   4   91.99    2.09
  -1   3  -4   54.28    1.64
   1  -4   3   95.37    2.17
  -1  -4   3   94.40    2.05
  -1  -4   3   91.91    1.94
  -2   4  -3    0.83    0.42
   2  -3   4    2.23    0.57
  -2  -3   4    1.44    0.49
  -2   3  -4    1.53    0.50
   2  -4   3    2.03    0.61
  -2  -4   3    2.01    0.53
  -2  -4   3    1.76    0.56
  -3   4  -3   12.16    1.00
   3  -3   4   19.19    1.22
  -3  -3   4   13.45    1.05
  -3   3  -4   12.73    1.06
   3  -4   3   18.35    1.23
  -3  -4   3   15.32    1.03
  -3  -4   3   18.08    1.23
  -4   4  -3    0.74    0.58
   4  -3   4    0.88    0.60
  -4  -3   4    1.16    0.63
  -4   3  -4    0.86    0.65
   4  -4   3    0.81    0.62
  -4  -4   3    1.18    0.63
  -4  -4   3    0.96    0.72
  -5   4  -3    1.50    0.79
   5  -3   4    1.73    0.73
  -5  -3   4    1.41    0.79
  -5  -3   4    1.86    0.90
  -5   3  -4    1.63    0.83
   5  -4   3    0.91    0.80
  -5  -4   3    2.24    0.93
  -6   4  -3    0.48    0.86
  -6  -3   4   -0.29    0.88
  -6   3  -4   -0.07    0.82
   6  -4   3    0.17    0.85
  -6  -4   3    0.36    1.03
  -7   4  -3    0.83    1.02
  -7  -3   4    0.24    1.10
  -7   3  -4   -0.38    1.06
  -7  -4   3   -0.16    1.20
   0  -4   5    0.53    0.51
   0  -5   4    0.18    0.50
   0  -5   4    0.26    0.38
   1  -4   5    9.28    1.03
  -1  -4   5    8.78    0.94
  -1   4  -5    6.23    0.80
   1  -5   4   10.01    1.07
   1  -5   4   10.15    0.61
  -1  -5   4   10.80    1.06
  -1  -5   4    8.53    0.84
  -2   5  -4    0.29    0.52
   2  -4   5    0.54    0.53
  -2  -4   5    0.84    0.58
  -2   4  -5    0.53    0.53
   2  -5   4    0.74    0.62
  -2  -5   4    0.68    0.59
  -2  -5   4    0.79    0.55
  -3   5  -4    0.26    0.57
   3  -4   5    2.25    0.75
  -3  -4   5    0.88    0.62
  -3   4  -5    0.94    0.63
   3  -5   4    0.11    0.61
  -3  -5   4    0.85    0.64
  -3  -5   4    0.97    0.67
  -4   5  -4    0.75    0.71
   4  -4   5    1.02    0.74
  -4  -4   5    0.29    0.69
  -4  -4   5    0.08    0.72
  -4   4  -5    0.40    0.70
   4  -5   4    0.44    0.70
  -4  -5   4    0.86    0.70
  -4  -5   4    0.78    0.76
  -5   5  -4    0.54    0.83
   5  -4   5    0.36    0.77
  -5  -4   5   -0.04    0.74
  -5  -4   5    0.24    0.82
  -5   4  -5   -0.08    0.83
   5  -5   4    0.16    0.76
  -5  -5   4    0.39    0.88
  -6   5  -4   -0.30    0.88
  -6  -4   5    0.64    1.02
  -6   4  -5    0.54    1.00
   6  -5   4   -0.71    0.88
  -6  -5   4   -0.52    1.07
  -7   5  -4   -0.45    1.00
  -7  -4   5   -0.16    1.24
  -7   4  -5   -0.71    1.09
  -7  -5   4    0.23    1.23
   0  -5   6   82.91    2.59
   0  -6   5   90.68    2.63
   0  -6   5   87.83    2.02
   1  -5   6   75.72    2.47
  -1  -5   6   71.71    2.43
  -1   5  -6   53.95    2.09
   1  -6   5   77.72    2.51
  -1  -6   5   82.78    2.55
  -1  -6   5   79.06    2.20
  -2   6  -5   36.94    1.79
   2  -5   6   49.25    2.17
  -2  -5   6   45.17    2.00
  -2  -5   6   45.02    1.88
  -2   5  -6   36.58    1.83
   2  -6   5   50.09    2.22
  -2  -6   5   52.58    2.08
  -2  -6   5   46.92    1.92
  -3   6  -5   29.52    1.71
   3  -5   6   41.06    2.09
  -3  -5   6   36.62    1.96
  -3  -5   6   37.23    1.95
  -3   5  -6   30.51    1.79
   3  -6   5   43.33    2.13
  -3  -6   5   46.92    2.15
  -3  -6   5   42.14    2.08
  -4   6  -5    6.82    1.16
   4  -5   6    9.58    1.32
  -4  -5   6    9.39    1.29
  -4  -5   6   10.79    1.45
  -4   5  -6    8.61    1.32
   4  -6   5   10.45    1.42
  -4  -6   5   12.27    1.43
  -4  -6   5   12.31    1.54
  -5   6  -5    6.43    1.27
   5  -5   6    7.91    1.35
  -5  -5   6    7.94    1.37
  -5  -5   6    8.16    1.43
  -5   5  -6    7.05    1.31
   5  -6   5    9.59    1.48
  -5  -6   5    9.88    1.52
  -6   6  -5    0.91    0.97
  -6  -5   6    0.58    1.19
  -6   5  -6    0.82    1.08
   6  -6   5    1.10    1.13
  -6  -6   5    0.98    1.21
   0  -6   7   40.24    2.10
   0  -7   6   44.48    2.24
   1  -6   7   84.39    2.94
  -1  -6   7   82.40    2.86
  -1  -6   7   78.97    2.38
   1  -7   6   86.80    2.93
  -1  -7   6   93.53    2.96
  -1  -7   6   88.84    2.51
   2  -6   7   30.42    2.02
  -2  -6   7   31.82    2.11
  -2  -6   7   28.23    1.71
  -2   6  -7   24.06    1.78
   2  -7   6   33.17    2.03
  -2  -7   6   32.41    2.00
  -2  -7   6   29.42    1.76
  -3   7  -6   24.66    1.76
   3  -6   7   32.25    2.03
  -3  -6   7   31.10    1.95
  -3  -6   7   29.13    1.94
  -3   6  -7   27.26    1.90
   3  -7   6   33.18    2.21
  -3  -7   6   35.25    2.16
  -3  -7   6   31.79    2.02
  -4   7  -6    6.21    1.30
   4  -6   7    9.90    1.47
  -4  -6   7    8.30    1.40
  -4  -6   7    8.62    1.42
  -4   6  -7    6.84    1.38
   4  -7   6    7.84    1.38
  -4  -7   6   11.75    1.62
  -4  -7   6    8.40    1.42
  -5   7  -6    4.94    1.34
   5  -6   7    6.63    1.41
  -5  -6   7    7.83    1.50
  -5  -6   7    6.87    1.55
  -5   6  -7    4.54    1.36
   5  -7   6    6.64    1.48
  -5  -7   6    6.73    1.63
  -6   7  -6    0.91    1.09
  -6  -6   7    0.91    1.27
  -6   6  -7    0.07    1.18
   6  -7   6    0.68    1.19
  -6  -7   6    0.18    1.32
   0  -7   8   16.34    1.81
   0  -8   7   15.56    1.66
   1  -7   8    0.85    0.97
  -1  -7   8    1.24    1.11
  -1  -7   8    1.02    0.79
   1  -8   7    1.38    1.07
  -1  -8   7    1.06    1.09
  -1  -8   7    0.98    0.79
   2  -7   8    7.87    1.48
  -2  -7   8   10.47    1.53
  -2  -7   8    8.09    1.24
   2  -8   7    8.75    1.46
  -2  -8   7    9.79    1.56
  -2  -8   7    9.83    1.35
  -3   8  -7   -0.67    0.95
   3  -7   8    0.63    1.01
  -3  -7   8    0.24    1.17
  -3  -7   8    1.09    1.06
  -3   7  -8   -0.02    1.04
   3  -8   7    0.80    1.07
  -3  -8   7    1.20    1.17
  -3  -8   7    0.00    1.02
  -4   8  -7    1.99    1.21
   4  -7   8    1.11    1.06
  -4  -7   8    2.57    1.30
  -4  -7   8    2.69    1.19
  -4   7  -8    2.99    1.34
   4  -8   7    2.87    1.34
  -4  -8   7    2.14    1.31
  -4  -8   7    0.61    1.21
  -5   8  -7    0.13    1.20
   5  -7   8    0.24    1.15
  -5  -7   8    0.82    1.29
  -5  -7   8    0.35    1.21
  -5   7  -8    0.71    1.30
   5  -8   7    0.68    1.29
  -5  -8   7    0.14    1.35
   0  -8   9    4.28    1.45
   0  -9   8    2.72    1.25
   1  -8   9    0.24    1.21
  -1  -8   9    0.96    1.17
   1  -9   8    2.13    1.31
  -1  -9   8    0.94    1.16
   2  -8   9    3.19    1.41
  -2  -8   9    2.18    1.32
   2  -9   8    0.88    1.30
  -2  -9   8    1.90    1.36
   3  -8   9    0.76    1.26
  -3  -8   9    0.57    1.43
  -3  -8   9    0.37    1.04
   3  -9   8    0.95    1.25
  -3  -9   8    0.65    1.29
  -3  -9   8    0.92    1.24
  -4   9  -8    0.41    1.31
   4  -8   9    0.17    1.26
  -4  -8   9   -0.75    1.28
  -4  -8   9    0.40    1.29
  -4   8  -9    0.60    1.36
   4  -9   8   -0.17    1.21
  -4  -9   8    0.12    1.39
  -4  -9   8   -0.26    1.17
   0  -9  10    7.48    1.85
   0 -10   9    8.90    1.90
   1  -9  10    9.93    1.86
  -1  -9  10    9.23    1.84
   1 -10   9   10.58    2.00
  -1 -10   9   11.00    1.97
   2  -9  10    5.27    1.73
  -2  -9  10    4.77    1.66
   2 -10   9    5.43    1.78
  -2 -10   9    7.50    1.73
   0  -1  -1   58.18    0.92
   0  -1  -1   56.80    1.05
   1  -1  -1 1022.02    5.42
   1  -1  -1  553.90    3.68
  -1  -1  -1 1319.42    6.12
   2   1   1   37.77    0.59
   2  -1  -1   40.78    1.24
  -2  -1  -1   52.99    1.31
   3   1   1  470.21    3.16
   3  -1  -1  502.52    4.83
  -3  -1  -1  665.56    5.34
   4   1   1   10.83    0.66
   4  -1  -1   10.93    0.99
  -4  -1  -1   13.93    1.06
   5  -1  -1   81.70    2.50
  -5  -1  -1  115.42    2.89
  -6   1   1    2.53    0.89
  -6   1   1    2.73    0.88
   6  -1  -1    1.65    0.88
  -6  -1  -1    3.17    1.04
  -7   1   1    7.90    1.32
  -7  -1  -1    8.30    1.46
  -8  -1  -1    0.16    1.27
   0   0   2   12.32    0.51
   0   0  -2   12.07    0.53
   0  -2   0   20.93    0.64
   0  -2   0   21.14    0.69
   1   0   2  520.14    3.29
  -1   0   2  432.47    3.51
  -1   0   2  428.29    3.49
  -1   0  -2  646.19    3.87
  -1   0  -2  502.69    3.66
   1  -2   0  579.09    4.09
   1  -2   0  275.40    2.37
  -1  -2   0  679.20    4.22
  -1  -2   0  673.00    4.42
  -2   2   0    4.50    0.41
   2   0   2    5.63    0.42
  -2   0   2    4.54    0.56
  -2   0   2    4.46    0.54
   2   0  -2    4.51    0.56
  -2   0  -2    7.32    0.54
  -2   0  -2    5.36    0.59
   2  -2   0    5.65    0.63
  -2  -2   0    5.67    0.32
  -2  -2   0    6.11    0.63
  -3   2   0   91.78    1.86
   3   0   2  104.51    1.62
   3   0  -2   87.44    2.08
  -3   0  -2  140.49    2.26
  -3   0  -2   99.86    2.33
   3  -2   0  107.06    2.33
  -3  -2   0   75.42    1.21
  -3  -2   0  125.12    2.52
  -4   2   0    0.50    0.46
   4   0   2    0.89    0.39
   4   0  -2    0.37    0.50
  -4   0  -2    1.36    0.55
  -4   0  -2    0.83    0.60
   4  -2   0    0.70    0.51
  -4  -2   0    0.49    0.33
  -4  -2   0    0.84    0.55
  -5   2   0   13.77    1.17
  -5   0   2   14.00    1.24
  -5   0   2   13.90    1.26
   5   0  -2   12.53    1.21
  -5   0  -2   21.36    1.39
  -5   0  -2   15.43    1.43
   5  -2   0   14.92    1.29
  -5  -2   0   18.02    1.44
  -6   2   0   -0.12    0.68
  -6   0   2    0.01    0.72
  -6   0   2   -0.31    0.74
  -6   0   2    0.47    0.75
  -6   0  -2   -0.05    0.78
   6  -2   0   -0.20    0.73
  -6  -2   0    0.05    0.85
  -7   2   0    1.15    0.96
  -7   0   2    1.21    1.02
  -7   0  -2    1.54    1.15
  -7  -2   0    1.87    1.15
   0  -1   3    0.46    0.26
   0   1  -3    0.41    0.23
   0   1  -3    0.62    0.25
   0  -3   1    1.01    0.31
   0  -3   1    0.98    0.29
  -1   3  -1    0.43    0.24
   1  -1   3    0.39    0.26
  -1  -1   3    0.08    0.27
  -1   1  -3    0.23    0.19
  -1   1  -3    0.41    0.27
   1  -3   1    0.48    0.29
   1  -3   1    0.45    0.21
  -1  -3   1    0.42    0.27
  -1  -3   1    0.52    0.30
  -2   3  -1    0.25    0.26
   2  -1   3   -0.01    0.26
  -2  -1   3   -0.17    0.29
  -2   1  -3    0.11    0.26
  -2   1  -3   -0.02    0.30
   2  -3   1   -0.05    0.32
   2  -3   1    0.24    0.19
  -2  -3   1    0.07    0.26
  -2  -3   1   -0.16    0.32
  -3   3  -1    4.48    0.59
   3  -1   3    5.48    0.63
  -3  -1   3    4.24    0.63
  -3   1  -3    8.38    0.67
  -3   1  -3    5.36    0.74
   3  -3   1    6.48    0.77
  -3  -3   1    6.29    0.57
  -3  -3   1    6.63    0.85
  -4   3  -1   -0.07    0.45
   4  -1   3    0.02    0.39
  -4  -1   3    0.33    0.54
  -4  -1   3   -0.22    0.48
  -4   1  -3    0.16    0.47
  -4   1  -3    0.29    0.58
   4  -3   1   -0.19    0.48
  -4  -3   1    0.01    0.34
  -4  -3   1   -0.19    0.60
  -5   3  -1    1.41    0.67
  -5  -1   3    1.76    0.75
  -5  -1   3    1.23    0.72
  -5   1  -3    2.33    0.84
   5  -3   1    1.27    0.77
  -5  -3   1    1.75    0.82
  -6   3  -1    0.08    0.72
  -6  -1   3    0.46    0.76
  -6  -1   3    0.11    0.78
  -6   1  -3   -0.45    0.78
   6  -3   1   -0.23    0.78
  -6  -3   1    0.33    0.94
  -7   3  -1    0.05    0.86
  -7  -1   3   -0.37    1.02
  -7   1  -3    1.48    1.18
   7  -3   1   -0.15    0.94
  -7  -3   1   -0.49    1.05
   0  -2   4    1.81    0.43
   0   2  -4    2.01    0.44
   0  -4   2    3.17    0.50
   0  -4   2    3.98    0.47
   1  -2   4  192.63    2.80
  -1  -2   4  145.80    2.57
  -1   2  -4  151.92    1.86
  -1   2  -4  135.98    2.46
   1  -4   2  223.44    3.19
   1  -4   2  205.96    2.12
  -1  -4   2  235.20    2.90
  -1  -4   2  229.74    3.05
  -2   4  -2    0.40    0.36
   2  -2   4    0.61    0.41
  -2  -2   4    0.19    0.38
  -2   2  -4    0.29    0.43
   2  -4   2    0.26    0.46
  -2  -4   2    0.72    0.39
  -2  -4   2    0.39    0.43
  -3   4  -2   73.13    1.96
   3  -2   4  107.63    2.31
  -3  -2   4   77.48    2.21
  -3   2  -4  127.88    1.73
  -3   2  -4   89.25    2.45
   3  -4   2  107.15    2.63
  -3  -4   2  119.59    2.16
  -3  -4   2  117.99    2.82
  -4   4  -2   -0.24    0.43
   4  -2   4   -0.76    0.44
  -4  -2   4   -0.57    0.51
  -4   2  -4   -0.42    0.50
   4  -4   2    0.24    0.64
  -4  -4   2    0.67    0.48
  -4  -4   2    0.18    0.65
  -5   4  -2   15.43    1.31
  -5  -2   4   16.56    1.40
  -5   2  -4   18.08    1.58
   5  -4   2   20.38    1.64
  -5  -4   2   23.15    1.74
  -6   4  -2    0.05    0.77
  -6  -2   4   -0.22    0.77
  -6  -2   4    0.32    0.92
  -6   2  -4   -0.03    0.91
   6  -4   2   -0.24    0.85
  -6  -4   2   -0.22    1.01
  -7   4  -2    1.00    1.01
  -7  -2   4    1.17    1.13
  -7   2  -4    1.14    1.19
   7  -4   2    1.27    1.11
  -7  -4   2    0.94    1.19
   0  -3   5   31.71    1.40
   0  -5   3   39.25    1.52
   0  -5   3   38.54    1.25
   1  -3   5  495.04    5.15
  -1   3  -5  365.83    4.54
   1  -5   3  566.43    5.67
   1  -5   3  560.52    3.89
  -1  -5   3  588.14    5.36
  -1  -5   3  565.72    5.20
  -2   5  -3   14.26    1.03
   2  -3   5   19.38    1.19
  -2  -3   5   14.35    1.09
  -2   3  -5   13.26    1.05
   2  -5   3   19.73    1.34
  -2  -5   3   21.73    1.25
  -2  -5   3   20.36    1.25
  -3   5  -3  119.31    2.74
   3  -3   5  181.36    3.34
  -3  -3   5  131.82    3.06
  -3   3  -5  146.04    3.33
   3  -5   3  180.28    3.65
  -3  -5   3  211.46    3.31
  -3  -5   3  187.03    3.74
  -4   5  -3    2.76    0.77
   4  -3   5    5.44    0.88
  -4  -3   5    3.82    0.83
  -4   3  -5    5.09    0.99
   4  -5   3    6.24    1.09
  -4  -5   3    6.24    0.90
  -4  -5   3    5.04    1.04
  -5   5  -3   23.05    1.61
   5  -3   5   30.76    1.75
  -5  -3   5   25.47    1.74
  -5   3  -5   28.06    1.93
   5  -5   3   30.44    2.00
  -5  -5   3   37.75    2.27
  -6   5  -3    1.05    0.92
  -6  -3   5    1.25    0.95
  -6  -3   5    2.18    1.09
  -6   3  -5    1.20    1.09
   6  -5   3    2.04    1.09
  -6  -5   3    2.11    1.19
  -7   5  -3    2.67    1.21
  -7  -3   5    6.14    1.51
  -7   3  -5    2.74    1.26
   7  -5   3    5.53    1.43
  -7  -5   3    4.89    1.51
   0  -4   6    2.88    0.79
   0  -6   4    3.84    0.84
   0  -6   4    3.66    0.65
   1  -4   6   72.02    2.29
  -1  -4   6   67.76    2.26
  -1   4  -6   59.01    2.12
   1  -6   4   88.36    2.61
   1  -6   4   82.66    1.64
  -1  -6   4   88.33    2.46
  -1  -6   4   83.46    2.22
  -2   6  -4    3.11    0.72
   2  -4   6    2.67    0.78
  -2  -4   6    2.60    0.77
  -2   4  -6    2.17    0.71
   2  -6   4    4.29    0.95
  -2  -6   4    3.64    0.83
  -2  -6   4    3.00    0.76
  -3   6  -4   26.47    1.56
   3  -4   6   38.79    1.89
  -3  -4   6   31.97    1.82
  -3   4  -6   28.70    1.71
   3  -6   4   40.33    2.03
  -3  -6   4   44.05    1.90
  -3  -6   4   45.15    2.12
  -4   6  -4    0.95    0.72
   4  -4   6    0.86    0.83
  -4  -4   6    1.36    0.86
  -4   4  -6    0.48    0.78
   4  -6   4    2.06    0.99
  -4  -6   4    1.74    0.88
  -4  -6   4    0.73    0.88
  -5   6  -4    3.75    1.01
   5  -4   6    5.21    1.08
  -5  -4   6    5.15    1.18
  -5  -4   6    4.89    1.23
  -5   4  -6    6.33    1.33
   5  -6   4    6.97    1.35
  -5  -6   4    6.97    1.46
  -6   6  -4    0.09    0.90
  -6  -4   6    0.40    0.99
  -6  -4   6    0.08    1.07
  -6   4  -6    0.76    1.14
   6  -6   4   -0.13    0.95
  -6  -6   4    0.65    1.23
   0  -5   7    2.83    0.89
   0  -7   5    3.82    0.93
   0  -7   5    3.52    0.75
   1  -5   7   12.34    1.43
  -1  -5   7   13.10    1.55
  -1   5  -7   10.75    1.19
   1  -7   5   12.84    1.47
  -1  -7   5   14.76    1.36
  -1  -7   5   12.18    1.14
   2  -5   7    2.47    0.86
  -2  -5   7    1.37    0.84
  -2   5  -7    1.84    0.83
   2  -7   5    2.80    1.04
  -2  -7   5    2.51    0.94
  -2  -7   5    2.02    0.84
  -3   7  -5    2.88    0.93
   3  -5   7    2.47    0.98
  -3  -5   7    2.18    1.00
  -3   5  -7    2.10    0.91
   3  -7   5    3.49    1.12
  -3  -7   5    3.37    1.08
  -3  -7   5    2.30    0.93
  -4   7  -5   -0.08    0.80
   4  -5   7    0.95    0.91
  -4  -5   7    0.98    0.90
  -4  -5   7   -0.02    0.92
  -4   5  -7    1.06    0.92
   4  -7   5    0.55    0.92
  -4  -7   5    0.80    1.00
  -5   7  -5    0.67    0.93
   5  -5   7   -0.02    0.92
  -5  -5   7    0.96    1.05
  -5  -5   7   -0.32    0.96
  -5   5  -7    0.53    1.02
   5  -7   5    1.38    1.16
  -5  -7   5   -0.24    1.16
  -6   7  -5   -0.64    0.92
  -6  -5   7   -0.11    1.11
  -6  -5   7    0.36    1.26
  -6   5  -7    1.24    1.24
   6  -7   5   -0.45    1.14
  -6  -7   5   -0.35    1.25
   0  -6   8    9.40    1.37
   0  -8   6   12.15    1.52
   1  -6   8   18.93    1.71
  -1  -6   8   17.32    1.71
   1  -8   6   20.81    1.88
  -1  -8   6   22.99    1.86
  -1  -8   6   21.99    1.62
   2  -6   8    7.23    1.27
  -2  -6   8    8.12    1.47
  -2   6  -8    6.38    1.23
   2  -8   6    8.61    1.45
  -2  -8   6    9.23    1.42
  -2  -8   6    8.82    1.29
   3  -6   8    3.50    1.11
  -3  -6   8    5.43    1.22
  -3  -6   8    5.33    1.25
  -3   6  -8    4.49    1.28
   3  -8   6    4.87    1.35
  -3  -8   6    5.79    1.31
  -3  -8   6    5.66    1.33
  -4   8  -6    3.72    1.23
   4  -6   8    3.22    1.21
  -4  -6   8    4.61    1.36
  -4  -6   8    3.01    1.20
  -4   6  -8    2.75    1.17
   4  -8   6    5.00    1.33
  -4  -8   6    4.20    1.40
  -5   8  -6   -0.36    1.05
   5  -6   8   -0.72    1.04
  -5  -6   8    0.26    1.18
  -5  -6   8    0.26    1.21
  -5   6  -8    0.57    1.21
   5  -8   6    0.12    1.21
  -5  -8   6   -0.56    1.16
   0  -7   9   -0.35    0.98
   0  -9   7   -0.92    1.04
   1  -7   9   39.48    2.46
  -1  -7   9   46.69    2.63
   1  -9   7   49.59    2.77
  -1  -9   7   49.19    2.60
   2  -7   9    0.14    1.14
  -2  -7   9    1.58    1.31
  -2  -7   9   -0.48    0.92
   2  -9   7   -0.14    1.15
  -2  -9   7   -0.45    1.02
  -2  -9   7    0.59    1.04
   3  -7   9   22.42    2.23
  -3  -7   9   27.78    2.54
  -3  -7   9   22.50    2.04
  -3   7  -9   25.29    2.28
   3  -9   7   25.33    2.24
  -3  -9   7   30.72    2.34
   4  -7   9    0.41    1.19
  -4  -7   9   -0.52    1.08
  -4  -7   9    1.18    1.19
  -4   7  -9   -0.16    1.23
   4  -9   7   -0.05    1.28
  -4  -9   7   -0.31    1.29
   0  -8  10    0.21    1.24
   0 -10   8    0.76    1.38
   1  -8  10   19.87    2.30
  -1  -8  10   24.03    2.28
   1 -10   8   25.33    2.43
  -1 -10   8   26.14    2.42
   2  -8  10   -0.51    1.17
  -2  -8  10   -0.17    1.43
   2 -10   8    0.19    1.35
  -2 -10   8   -1.16    1.30
   3  -8  10    7.75    1.75
  -3  -8  10    7.24    1.96
  -3  -8  10    8.76    1.55
   3 -10   8    6.19    1.66
  -3 -10   8    9.14    1.84
  -3 -10   8    9.06    1.85
   0   1   2   99.70    1.50
   0   1   2   95.90    1.48
   0  -1  -2   96.65    1.67
   0  -2  -1  119.94    1.62
   0  -2  -1  120.47    1.86
   1   1   2   45.33    0.81
   1  -1  -2   67.85    1.49
   1  -1  -2   43.43    1.22
  -1  -1  -2   88.71    1.64
  -1  -1  -2   72.48    1.40
   1  -2  -1   73.95    1.55
   1  -2  -1   43.16    1.15
  -1  -2  -1   74.03    0.95
  -1  -2  -1   91.67    1.75
   2   1   2   24.61    0.51
   2  -1  -2   20.23    1.02
  -2  -1  -2   29.23    1.11
   2  -2  -1   22.17    1.05
   2  -2  -1   15.91    0.81
  -2  -2  -1   29.72    1.17
  -3   2   1   38.37    1.14
   3   1   2   41.63    0.78
   3  -1  -2   40.40    1.57
  -3  -1  -2   57.28    1.69
   3  -2  -1   42.93    1.62
  -3  -2  -1   54.84    1.77
  -4   2   1    1.94    0.54
   4  -1  -2    2.48    0.69
  -4  -1  -2    2.96    0.72
   4  -2  -1    1.85    0.64
  -4  -2  -1    2.96    0.73
  -5   2   1    6.79    0.91
   5  -1  -2    5.74    1.03
  -5  -1  -2    9.16    1.13
  -5  -1  -2    5.46    1.04
   5  -2  -1    6.16    0.98
  -5  -2  -1    8.88    1.15
  -6   2   1    0.32    0.70
   6  -1  -2    0.89    0.87
  -6  -1  -2   -0.29    0.84
  -6  -1  -2    0.66    0.88
   6  -2  -1    0.22    0.82
  -6  -2  -1    0.79    0.90
  -7   1   2    0.33    0.97
  -7   1   2   -0.07    0.95
  -7   1   2    0.28    1.00
  -7  -1  -2    0.20    1.05
   7  -2  -1   -0.20    0.92
  -7  -2  -1    0.43    1.13
   0   0   3   86.92    1.61
   0   0  -3   89.44    1.68
   0   0  -3   81.26    1.38
   0  -3   0  140.19    1.95
   0  -3   0  147.96    2.14
   1   0   3  321.56    2.84
  -1   0   3  315.41    3.42
   1   0  -3  298.00    3.34
  -1   0  -3  418.67    3.53
  -1   0  -3  380.04    3.53
   1  -3   0  438.04    4.00
   1  -3   0  302.23    2.94
  -1  -3   0  500.87    3.33
  -1  -3   0  522.84    4.43
  -2   3   0   88.00    1.44
   2   0   3  140.31    1.81
  -2   0   3  105.51    2.23
  -2   0   3  103.09    2.20
  -2   0  -3  165.51    2.32
  -2   0  -3  124.21    2.38
   2  -3   0  132.46    2.52
   2  -3   0   77.79    1.56
  -2  -3   0  164.22    1.60
  -2  -3   0  157.00    2.72
  -3   3   0   96.41    1.86
   3   0   3  127.36    1.83
  -3   0   3  106.08    2.51
  -3   0   3  101.80    2.46
  -3   0  -3  159.19    2.53
  -3   0  -3  113.33    2.61
   3  -3   0  122.93    2.70
  -3  -3   0  156.95    1.62
  -3  -3   0  156.54    3.07
  -4   3   0   32.14    1.35
   4   0   3   39.74    1.21
  -4   0   3   35.57    1.70
  -4   0   3   33.41    1.66
  -4   0  -3   52.22    1.70
  -4   0  -3   38.06    1.79
   4  -3   0   39.55    1.83
  -4  -3   0   51.48    2.06
  -5   3   0   17.39    1.23
  -5   0   3   17.56    1.44
  -5   0   3   17.59    1.44
  -5   0  -3   26.11    1.48
  -5   0  -3   18.52    1.52
   5  -3   0   18.47    1.46
  -5  -3   0   26.60    1.89
  -6   3   0    3.05    0.88
  -6   0   3    3.37    1.02
  -6   0   3    1.66    0.91
  -6   0  -3    4.17    1.14
   6  -3   0    2.63    1.03
  -6  -3   0    4.28    1.19
  -7   0   3    1.93    1.08
  -7   0   3    1.84    1.14
  -7   0   3    0.75    1.01
  -7   0  -3    1.33    1.22
   7  -3   0    1.65    1.07
  -7  -3   0    4.29    1.45
   0  -1   4  256.78    3.17
   0   1  -4  275.54    3.11
   0   1  -4  247.45    2.94
   0  -4   1  414.37    3.89
   0  -4   1  439.99    3.91
   1  -1   4  122.14    2.11
  -1  -1   4   95.30    2.09
  -1   1  -4  104.25    1.78
  -1   1  -4  105.87    2.11
   1  -4   1  153.32    2.63
   1  -4   1  124.94    1.92
  -1  -4   1  169.18    2.28
  -1  -4   1  166.84    2.68
  -2   4  -1  137.89    2.15
   2  -1   4  187.37    2.61
  -2  -1   4  136.67    2.72
  -2   1  -4  186.02    2.38
  -2   1  -4  155.74    2.86
   2  -4   1  185.84    3.17
   2  -4   1   81.38    1.53
  -2  -4   1  224.21    2.49
  -2  -4   1  218.19    3.42
  -3   4  -1   41.20    1.37
   3  -1   4   64.42    1.63
  -3  -1   4   47.48    1.79
  -3   1  -4   80.08    1.71
  -3   1  -4   56.27    1.96
   3  -4   1   61.87    2.11
  -3  -4   1   79.31    1.54
  -3  -4   1   75.03    2.31
  -4   4  -1   25.23    1.31
   4  -1   4   34.79    1.33
  -4  -1   4   26.45    1.56
  -4   1  -4   46.98    1.55
  -4   1  -4   30.78    1.69
   4  -4   1   34.68    1.78
  -4  -4   1   38.88    1.93
  -5   4  -1    8.23    1.05
  -5  -1   4    8.88    1.19
  -5   1  -4    9.84    1.35
   5  -4   1   10.18    1.32
  -5  -4   1   11.28    1.36
  -6   4  -1    4.42    1.01
  -6  -1   4    4.47    1.12
  -6   1  -4    5.58    1.25
   6  -4   1    4.31    1.16
  -6  -4   1    7.94    1.46
  -7  -1   4    0.39    0.98
  -7  -1   4    0.33    1.08
  -7   1  -4   -0.17    1.02
   7  -4   1    0.29    1.06
  -7  -4   1    0.64    1.36
   0  -2   5   14.61    1.02
   0   2  -5   10.24    0.84
   0  -5   2   18.78    1.12
   0  -5   2   19.87    1.00
   1  -2   5    9.79    0.86
  -1  -2   5    7.46    0.80
  -1   2  -5    8.48    0.66
  -1   2  -5    7.64    0.76
   1  -5   2   12.42    1.05
   1  -5   2   11.59    0.74
  -1  -5   2   13.16    0.93
  -1  -5   2   13.62    1.02
  -2   5  -2   16.62    0.98
   2  -2   5   20.16    1.15
  -2  -2   5   13.45    1.05
  -2   2  -5   13.97    0.74
  -2   2  -5   14.19    1.07
   2  -5   2   19.68    1.33
   2  -5   2    6.34    0.51
  -2  -5   2   22.18    1.12
  -2  -5   2   22.87    1.34
  -3   5  -2    0.95    0.50
   3  -2   5    2.24    0.60
  -3  -2   5    1.19    0.66
  -3   2  -5    1.21    0.68
   3  -5   2    2.43    0.78
  -3  -5   2    2.89    0.64
  -3  -5   2    2.75    0.83
  -4   5  -2    6.26    0.86
   4  -2   5    8.30    0.98
  -4  -2   5    7.18    1.02
  -4   2  -5    8.53    1.22
   4  -5   2    8.84    1.16
  -4  -5   2    8.21    1.17
  -5   5  -2    0.15    0.62
  -5  -2   5   -0.33    0.73
  -5   2  -5    0.42    0.82
   5  -5   2   -0.08    0.84
  -5  -5   2    0.16    0.88
  -6  -2   5   -0.37    0.84
  -6   2  -5    0.58    1.00
   6  -5   2    0.61    0.94
  -6  -5   2    0.12    1.05
  -7  -2   5   -0.06    1.16
  -7   2  -5    0.32    1.22
   7  -5   2    0.23    1.13
  -7  -5   2    0.37    1.45
   0  -3   6    2.40    0.65
   0  -6   3    4.36    0.76
   0  -6   3    3.63    0.64
   1  -3   6    8.12    0.97
  -1  -3   6    6.03    0.87
  -1   3  -6    6.23    0.89
   1  -6   3    8.80    1.05
   1  -6   3    8.64    0.75
  -1  -6   3    8.85    1.01
  -1  -6   3   10.08    1.03
   2  -3   6    4.37    0.81
  -2  -3   6    3.95    0.81
  -2   3  -6    2.89    0.73
   2  -6   3    5.34    0.92
  -2  -6   3    5.09    0.84
  -2  -6   3    5.12    0.94
  -3   6  -3    1.66    0.69
   3  -3   6    2.09    0.71
  -3  -3   6    1.87    0.81
  -3   3  -6    1.43    0.73
   3  -6   3    1.94    0.84
  -3  -6   3    2.41    0.76
  -3  -6   3    2.08    0.88
  -4   6  -3    1.73    0.72
   4  -3   6    2.95    0.86
  -4  -3   6    2.32    0.91
  -4   3  -6    2.37    0.91
   4  -6   3    2.89    0.97
  -4  -6   3    4.23    1.15
  -5   6  -3   -0.37    0.71
  -5  -3   6   -0.08    0.77
  -5   3  -6    0.26    0.95
   5  -6   3    0.18    0.91
  -5  -6   3   -0.23    1.01
  -6  -3   6    0.03    0.98
  -6   3  -6    0.47    1.05
   6  -6   3    0.58    1.03
  -6  -6   3   -0.26    1.19
  -7  -3   6    0.16    1.18
  -7   3  -6    0.35    1.28
   7  -6   3    0.11    1.20
  -7  -6   3   -0.03    1.50
   0  -4   7   85.75    2.72
   0  -7   4  104.71    2.88
   0  -7   4  106.00    2.42
   1  -4   7   95.53    2.85
  -1  -4   7   98.83    2.95
  -1   4  -7   97.45    2.87
   1  -7   4  123.84    3.26
  -1  -7   4  121.17    3.03
  -1  -7   4  127.01    2.96
   2  -4   7   52.06    2.21
  -2  -4   7   46.91    2.15
  -2   4  -7   46.61    2.15
   2  -7   4   59.18    2.47
  -2  -7   4   64.11    2.27
  -2  -7   4   64.67    2.38
  -3   7  -4   44.84    1.98
   3  -4   7   51.33    2.25
  -3  -4   7   45.32    2.21
  -3   4  -7   44.54    2.20
   3  -7   4   57.28    2.58
  -3  -7   4   64.36    2.27
  -3  -7   4   58.19    2.50
  -4   7  -4   10.26    1.29
   4  -4   7   11.11    1.38
  -4  -4   7   11.07    1.46
  -4   4  -7   11.31    1.45
   4  -7   4   11.60    1.57
  -4  -7   4   13.87    1.61
  -5   7  -4   11.57    1.43
  -5  -4   7   10.58    1.48
  -5   4  -7   11.48    1.69
   5  -7   4   14.38    1.80
  -5  -7   4   13.79    1.79
  -6  -4   7    1.80    1.22
  -6  -4   7    0.93    1.16
  -6   4  -7    1.54    1.35
   6  -7   4    3.05    1.27
  -6  -7   4    2.89    1.44
   0  -5   8   66.16    2.74
   0  -8   5   78.66    2.85
   1  -5   8   25.78    1.90
  -1  -5   8   28.00    1.89
   1  -8   5   31.77    1.99
  -1  -8   5   34.84    2.04
  -1  -8   5   34.13    1.82
   2  -5   8   46.61    2.29
  -2  -5   8   49.22    2.40
  -2   5  -8   48.00    2.35
   2  -8   5   59.32    2.63
  -2  -8   5   65.45    2.57
  -2  -8   5   64.05    2.60
   3  -5   8    9.24    1.32
  -3  -5   8    6.94    1.36
  -3   5  -8    8.12    1.35
   3  -8   5    9.59    1.46
  -3  -8   5   12.26    1.45
  -3  -8   5   10.70    1.59
  -4   8  -5   18.15    1.69
   4  -5   8   20.52    1.89
  -4  -5   8   18.37    1.88
  -4   5  -8   21.48    1.99
   4  -8   5   21.42    2.00
  -4  -8   5   24.53    2.07
  -5   8  -5    0.94    1.08
  -5  -5   8   -0.25    1.11
  -5  -5   8    0.62    1.12
  -5   5  -8    1.02    1.21
   5  -8   5    0.09    1.09
  -5  -8   5    1.43    1.28
   0  -6   9    0.10    0.98
   0  -9   6    1.63    1.06
   1  -6   9    2.85    1.25
  -1  -6   9    2.39    1.16
   1  -9   6    2.88    1.23
  -1  -9   6    2.89    1.21
  -1  -9   6    3.67    1.08
   2  -6   9   -0.17    0.95
  -2  -6   9   -0.46    0.93
  -2   6  -9   -0.17    1.02
   2  -9   6   -0.36    1.00
  -2  -9   6    0.92    1.12
  -2  -9   6   -0.86    1.00
   3  -6   9    0.96    1.09
  -3  -6   9    0.91    1.07
  -3   6  -9    2.11    1.24
   3  -9   6    0.88    1.15
  -3  -9   6    1.23    1.22
  -3  -9   6    1.24    1.28
   4  -6   9   -0.37    0.99
  -4  -6   9    0.23    1.22
  -4  -6   9    0.17    1.13
  -4   6  -9    1.28    1.27
   4  -9   6    0.02    1.26
  -4  -9   6    1.20    1.33
  -5   9  -6    0.31    1.18
  -5  -6   9    0.45    1.34
  -5  -6   9   -0.54    1.15
  -5   6  -9   -0.58    1.29
   5  -9   6    0.08    1.33
  -5  -9   6    0.27    1.53
   0  -7  10    4.09    1.53
   0 -10   7    2.63    1.30
   1  -7  10    1.85    1.39
  -1  -7  10    2.90    1.35
   1 -10   7    2.89    1.32
  -1 -10   7    2.98    1.29
   2  -7  10    1.75    1.32
  -2  -7  10    1.30    1.35
  -2  -7  10    0.56    1.06
   2 -10   7    1.53    1.38
  -2 -10   7    2.87    1.28
   3  -7  10    0.71    1.24
  -3  -7  10   -0.19    1.45
  -3  -7  10    1.30    1.21
  -3   7 -10    2.08    1.35
   3 -10   7    0.98    1.30
  -3 -10   7    1.40    1.47
   0  -8  11    4.10    1.72
   0 -11   8    4.57    1.73
   1  -8  11    5.12    1.79
  -1  -8  11    5.96    1.72
   1 -11   8    6.63    1.82
  -1 -11   8    7.75    1.88
   2  -8  11    3.79    1.54
  -2  -8  11    2.69    1.63
   2 -11   8    2.99    1.69
  -2 -11   8    4.05    1.70
   0  -2  -2  570.58    4.10
   0  -2  -2  585.44    4.76
   1   2   2   11.98    0.52
   1   2   2   12.18    0.51
   1  -2  -2   13.58    0.84
   1  -2  -2    8.34    0.67
  -1  -2  -2   17.24    0.96
   2  -2  -2  281.96    3.74
   2  -2  -2  178.03    2.86
  -2  -2  -2  388.95    4.24
   3  -2  -2    8.45    0.91
  -3  -2  -2   10.93    0.97
  -4   2   2   48.73    1.49
   4  -2  -2   53.52    2.13
  -4  -2  -2   77.76    2.39
   5  -2  -2    2.02    0.81
  -5  -2  -2    2.66    0.93
   6  -2  -2    6.15    1.25
  -6  -2  -2    9.16    1.37
  -6  -2  -2    6.17    1.31
   7  -2  -2    0.46    1.05
  -7  -2  -2    0.47    1.11
   0   1   3  179.59    2.39
   0  -1  -3  175.40    2.62
   0  -1  -3  180.79    1.98
   0  -3  -1  238.04    2.67
   0  -3  -1  244.19    3.08
   1   1   3    0.99    0.29
  -1   1   3    1.06    0.38
  -1   1   3    1.29    0.38
   1  -1  -3    1.17    0.39
  -1  -1  -3    2.04    0.47
  -1  -1  -3    1.28    0.36
   1  -3  -1    1.74    0.43
   1  -3  -1    1.45    0.39
  -1  -3  -1    1.89    0.31
  -1  -3  -1    2.04    0.52
   2   1   3  219.98    2.05
   2  -1  -3  184.78    3.09
  -2  -1  -3  275.89    3.45
  -2  -1  -3  207.26    3.12
   2  -3  -1  214.06    3.32
   2  -3  -1  105.71    2.12
  -2  -3  -1  276.00    3.75
  -3   3   1    2.03    0.39
   3   1   3    2.69    0.31
   3  -1  -3    2.28    0.61
  -3  -1  -3    3.81    0.70
  -3  -1  -3    3.26    0.72
   3  -3  -1    3.31    0.69
  -3  -3  -1    3.66    0.78
  -4   3   1   55.32    1.59
   4  -1  -3   58.98    2.20
  -4  -1  -3   93.32    2.45
  -4  -1  -3   63.40    2.31
   4  -3  -1   66.95    2.38
  -4  -3  -1   88.24    2.66
  -5   1   3   -0.33    0.68
  -5   1   3    0.56    0.74
   5  -1  -3    0.52    0.72
  -5  -1  -3    1.26    0.81
  -5  -1  -3    0.78    0.89
   5  -3  -1    0.36    0.81
  -5  -3  -1    0.92    0.91
  -6   1   3    6.64    1.28
  -6   1   3    6.81    1.30
  -6  -1  -3    9.37    1.54
   6  -3  -1    6.42    1.29
  -6  -3  -1   10.98    1.57
  -7   1   3    0.26    1.05
  -7   1   3    0.47    1.03
  -7  -1  -3    0.03    1.15
   7  -3  -1   -0.01    0.93
  -7  -3  -1   -0.60    1.05
   0   0   4    6.88    0.66
   0   0  -4    6.65    0.68
   0   0  -4    6.33    0.55
   0  -4   0    9.08    0.73
   0  -4   0   10.63    0.83
   1   0   4   41.82    1.23
  -1   0   4   42.80    1.46
   1   0  -4   40.34    1.43
  -1   0  -4   48.92    1.43
  -1   0  -4   49.42    1.45
   1  -4   0   63.68    1.77
   1  -4   0   47.42    1.39
  -1  -4   0   66.10    1.39
  -1  -4   0   73.51    1.91
  -2   4   0    0.16    0.30
   2   0   4    0.17    0.29
  -2   0   4    0.16    0.45
  -2   0   4    0.16    0.40
  -2   0  -4    0.32    0.40
  -2   0  -4    0.15    0.41
   2  -4   0    0.08    0.48
   2  -4   0   -0.10    0.24
  -2  -4   0    0.37    0.29
  -2  -4   0   -0.01    0.48
  -3   4   0   13.36    0.78
   3   0   4   17.60    0.85
  -3   0   4   13.59    1.18
  -3   0   4   14.88    1.20
  -3   0  -4   22.03    1.15
  -3   0  -4   14.89    1.13
   3  -4   0   18.02    1.28
  -3  -4   0   20.61    1.37
  -4   4   0    0.24    0.46
  -4   0   4   -0.39    0.65
  -4   0   4    0.40    0.68
  -4   0  -4    0.52    0.62
  -4   0  -4    0.90    0.68
   4  -4   0    1.00    0.72
  -4  -4   0    1.45    0.85
  -5   0   4    4.61    0.99
  -5   0   4    5.18    1.02
  -5   0  -4    6.45    1.22
   5  -4   0    4.34    1.02
  -5  -4   0    8.43    1.36
  -6   0   4    0.16    0.91
  -6   0   4    0.13    0.89
  -6   0  -4    0.45    0.94
   6  -4   0    0.27    0.88
  -6  -4   0    0.18    1.10
  -7   0   4    2.39    1.18
  -7   0   4    2.00    1.13
  -7   0  -4    1.86    1.30
   7  -4   0    1.45    1.16
  -7  -4   0    1.52    1.30
   0  -1   5   81.59    2.05
   0   1  -5   79.56    1.94
   0   1  -5   84.74    1.94
   0  -5   1  126.61    2.44
   0  -5   1  137.50    2.52
   1  -1   5    4.19    0.62
  -1  -1   5    5.35    0.71
  -1   1  -5    5.14    0.61
  -1   1  -5    5.16    0.67
   1  -5   1    6.04    0.76
   1  -5   1    5.17    0.64
  -1  -5   1    6.93    0.72
  -1  -5   1    6.39    0.82
   2  -1   5   51.45    1.60
  -2  -1   5   39.83    1.67
  -2   1  -5   47.28    1.42
  -2   1  -5   44.25    1.70
   2  -5   1   55.67    1.97
   2  -5   1   23.83    1.01
  -2  -5   1   66.61    1.57
  -2  -5   1   63.28    2.08
  -3   5  -1    0.41    0.44
   3  -1   5    0.79    0.47
  -3  -1   5    0.30    0.57
  -3   1  -5    1.25    0.52
  -3   1  -5    0.22    0.58
   3  -5   1    0.60    0.68
   3  -5   1    0.65    0.37
  -3  -5   1    1.05    0.46
  -3  -5   1    0.83    0.67
  -4   5  -1    5.77    0.79
  -4  -1   5    5.49    1.03
  -4   1  -5    7.70    1.16
   4  -5   1    8.87    1.27
  -4  -5   1    9.28    1.27
  -5  -1   5    0.34    0.81
  -5   1  -5   -0.65    0.71
   5  -5   1   -0.31    0.86
  -5  -5   1    0.68    1.05
  -6  -1   5    0.13    0.94
  -6   1  -5    0.06    0.93
   6  -5   1    1.06    1.10
  -6  -5   1    0.09    1.10
  -7  -1   5    0.61    1.09
  -7   1  -5    0.39    1.21
   7  -5   1    0.50    1.19
  -7  -5   1   -0.57    1.33
   0  -2   6  210.30    3.62
   0   2  -6  200.94    3.36
   0  -6   2  293.15    4.10
   0  -6   2  307.27    3.93
   1  -2   6    3.80    0.70
  -1  -2   6    4.65    0.82
  -1   2  -6    3.78    0.61
  -1   2  -6    3.46    0.73
   1  -6   2    4.43    0.85
   1  -6   2    4.36    0.64
  -1  -6   2    5.38    0.79
  -1  -6   2    5.09    0.84
   2  -2   6  167.39    3.14
  -2  -2   6  141.68    3.26
  -2   2  -6  149.40    2.47
  -2   2  -6  147.41    3.26
   2  -6   2  193.18    3.80
   2  -6   2   85.70    1.82
  -2  -6   2  232.53    3.34
  -2  -6   2  223.49    4.02
  -3   6  -2    3.84    0.76
   3  -2   6    4.08    0.77
  -3  -2   6    4.80    0.98
  -3   2  -6    3.67    0.87
   3  -6   2    3.54    0.91
  -3  -6   2    5.22    0.76
  -3  -6   2    4.99    1.08
  -4   6  -2   48.92    1.91
  -4  -2   6   49.57    2.32
  -4   2  -6   54.87    2.50
   4  -6   2   63.88    2.69
  -4  -6   2   75.03    2.88
  -5  -2   6    0.75    0.84
  -5   2  -6    0.34    0.93
   5  -6   2    0.89    1.03
  -5  -6   2    1.57    1.19
  -6  -2   6    6.73    1.31
  -6   2  -6    8.22    1.53
   6  -6   2    9.01    1.60
  -6  -6   2   10.55    1.85
  -7  -2   6   -1.05    1.07
  -7   2  -6    0.70    1.34
   7  -6   2   -0.51    1.20
  -7  -6   2   -0.05    1.50
   0  -3   7  109.56    2.92
   0  -7   3  147.08    3.26
   0  -7   3  153.12    2.97
   1  -3   7    2.40    0.81
  -1  -3   7    2.34    0.80
  -1   3  -7    3.09    0.78
   1  -7   3    2.77    0.82
   1  -7   3    2.97    0.66
  -1  -7   3    3.20    0.81
  -1  -7   3    3.60    0.85
   2  -3   7   66.75    2.33
  -2  -3   7   65.86    2.51
  -2   3  -7   67.63    2.48
   2  -7   3   78.99    2.71
  -2  -7   3   92.52    2.49
  -2  -7   3   89.58    2.80
  -3   7  -3    0.34    0.67
   3  -3   7    0.36    0.71
  -3  -3   7    0.39    0.76
  -3   3  -7    0.23    0.73
   3  -7   3    0.55    0.83
  -3  -7   3   -0.74    0.87
  -4   7  -3   14.02    1.32
  -4  -3   7   13.33    1.56
  -4   3  -7   14.20    1.65
   4  -7   3   15.65    1.76
  -4  -7   3   20.30    1.89
  -5  -3   7   -0.14    0.95
  -5   3  -7   -0.37    1.00
   5  -7   3    0.10    1.06
  -5  -7   3   -0.37    1.10
  -6  -3   7    2.57    1.26
  -6   3  -7    2.52    1.29
   6  -7   3    2.37    1.36
  -6  -7   3    3.35    1.62
   0  -4   8    1.48    0.90
   0  -8   4    1.64    0.93
   0  -8   4    1.66    0.76
   1  -4   8    9.75    1.32
  -1  -4   8    8.94    1.26
  -1   4  -8    9.83    1.30
   1  -8   4   10.57    1.32
  -1  -8   4   11.93    1.40
  -1  -8   4   10.52    1.30
   2  -4   8    1.29    0.84
  -2  -4   8    1.67    1.01
  -2   4  -8    1.25    0.85
   2  -8   4    2.02    1.01
  -2  -8   4    2.69    0.97
  -2  -8   4    2.29    1.02
   3  -4   8    7.28    1.22
  -3  -4   8    6.32    1.23
  -3   4  -8    7.62    1.29
   3  -8   4    9.43    1.50
  -3  -8   4   11.27    1.53
  -4   8  -4    0.96    0.92
   4  -4   8    1.65    0.93
  -4  -4   8    0.93    1.06
  -4   4  -8    1.47    1.11
   4  -8   4    2.11    1.21
  -4  -8   4    2.11    1.35
  -5  -4   8    3.27    1.22
  -5   4  -8    3.13    1.27
   5  -8   4    3.67    1.42
  -5  -8   4    4.82    1.67
  -6  -4   8   -0.33    1.22
  -6   4  -8   -0.09    1.19
   6  -8   4    0.11    1.35
  -6  -8   4    0.71    1.48
   0  -5   9    8.55    1.50
   0  -9   5   11.54    1.49
   1  -5   9    1.39    1.00
  -1  -5   9   -0.16    0.92
   1  -9   5    1.58    1.11
  -1  -9   5    1.10    1.02
  -1  -9   5    1.21    0.93
   2  -5   9    6.87    1.38
  -2  -5   9    4.46    1.29
  -2   5  -9    6.87    1.35
   2  -9   5    8.31    1.44
  -2  -9   5    7.91    1.36
  -2  -9   5    9.06    1.47
   3  -5   9    1.23    1.03
  -3  -5   9    1.19    1.06
  -3   5  -9    1.41    1.08
   3  -9   5    0.89    1.15
  -3  -9   5    0.98    1.23
   4  -5   9    2.68    1.24
  -4  -5   9    2.26    1.28
  -4   5  -9    3.46    1.32
   4  -9   5    2.40    1.31
  -4  -9   5    2.00    1.45
  -5  -5   9   -0.32    1.21
  -5   5  -9    1.64    1.35
   5  -9   5   -0.06    1.35
  -5  -9   5    0.98    1.42
   0  -6  10   38.69    2.52
   0 -10   6   49.54    2.68
   1  -6  10    1.48    1.20
  -1  -6  10    0.41    1.22
   1 -10   6    1.48    1.28
  -1 -10   6    0.17    1.17
   2  -6  10   20.74    2.13
  -2  -6  10   24.44    2.28
  -2   6 -10   27.28    2.35
   2 -10   6   24.42    2.18
  -2 -10   6   29.65    2.30
  -2 -10   6   29.16    2.25
   3  -6  10   -0.77    1.07
  -3  -6  10   -0.18    1.25
  -3   6 -10    1.18    1.22
   3 -10   6   -0.19    1.11
  -3 -10   6   -0.20    1.30
   4  -6  10    4.76    1.44
  -4  -6  10    5.56    1.55
  -4   6 -10    5.94    1.72
   4 -10   6    5.69    1.62
  -4 -10   6    5.97    1.67
   0  -7  11   12.79    2.00
   0 -11   7   17.87    2.20
   1  -7  11   -0.53    1.36
  -1  -7  11   -0.33    1.36
   1 -11   7   -0.46    1.32
  -1 -11   7   -0.40    1.37
   2  -7  11    8.84    1.85
  -2  -7  11   12.44    2.18
   2 -11   7   12.55    2.08
  -2 -11   7   14.52    2.04
   0   2   3  100.02    1.94
   0   2   3  100.58    1.94
   0  -2  -3   98.32    2.22
   0  -2  -3  102.27    1.48
   0  -3  -2  110.54    2.00
   0  -3  -2  113.74    2.38
   1   2   3    0.47    0.28
   1  -2  -3    0.31    0.38
   1  -2  -3    0.37    0.35
  -1  -2  -3    0.73    0.45
  -1  -2  -3    0.81    0.35
   1  -3  -2    1.55    0.51
   1  -3  -2    0.56    0.40
  -1  -3  -2    0.66    0.30
  -1  -3  -2    0.90    0.49
   2   3   2   36.27    0.62
   2   2   3   40.18    0.83
   2  -2  -3   51.89    1.80
   2  -2  -3   33.46    1.46
  -2  -2  -3   73.20    2.08
  -2  -2  -3   55.52    1.72
   2  -3  -2   52.10    1.81
   2  -3  -2   28.81    1.32
  -2  -3  -2   74.47    2.16
   3  -2  -3    5.69    0.90
  -3  -2  -3    7.31    0.92
  -3  -2  -3    6.14    0.85
   3  -3  -2    5.26    0.85
  -3  -3  -2    7.32    0.97
   4  -2  -3   12.20    1.35
  -4  -2  -3   19.58    1.46
  -4  -2  -3   13.83    1.36
   4  -3  -2   14.00    1.33
  -4  -3  -2   17.74    1.49
   5  -2  -3    0.58    0.79
  -5  -2  -3    0.70    0.88
  -5  -2  -3    1.30    0.95
   5  -3  -2    0.80    0.80
  -5  -3  -2    1.55    1.00
   6  -2  -3    3.25    1.15
  -6  -2  -3    3.82    1.21
  -6  -2  -3    1.73    1.08
   6  -3  -2    2.01    1.13
  -6  -3  -2    3.50    1.27
  -7   2   3   -0.11    1.09
  -7   2   3   -0.68    1.03
  -7  -2  -3    0.41    1.12
   7  -3  -2    0.36    1.04
  -7  -3  -2   -0.24    1.22
  -7  -3  -2    0.61    1.17
   0   1   4  127.20    2.32
   0  -1  -4  124.93    2.51
   0  -1  -4  135.27    1.98
   0  -4  -1  180.92    2.67
   0  -4  -1  187.06    3.07
   1   1   4   32.85    1.11
  -1   1   4   41.94    1.54
  -1   1   4   39.67    1.48
   1  -1  -4   30.96    1.36
  -1  -1  -4   43.61    1.52
  -1  -1  -4   44.38    1.38
   1  -4  -1   49.22    1.62
   1  -4  -1   35.72    1.39
  -1  -4  -1   51.36    1.25
  -1  -4  -1   57.91    1.85
   2   1   4   97.71    1.66
  -2   1   4  107.77    2.60
  -2   1   4  103.20    2.55
  -2  -1  -4  139.43    2.72
  -2  -1  -4  117.72    2.54
   2  -4  -1  118.48    2.72
   2  -4  -1   62.11    1.81
  -2  -4  -1  129.20    1.51
  -2  -4  -1  155.51    3.13
  -3   1   4    4.34    0.82
  -3   1   4    4.82    0.84
  -3  -1  -4    7.08    0.91
  -3  -1  -4    5.85    0.90
   3  -4  -1    6.56    0.99
   3  -4  -1    3.42    0.62
  -3  -4  -1    7.76    1.04
  -4   1   4   31.14    1.78
  -4  -1  -4   49.64    1.97
  -4  -1  -4   34.11    1.84
   4  -4  -1   33.08    1.87
  -4  -4  -1   45.57    2.19
  -5   1   4    0.61    0.81
  -5   1   4    0.18    0.78
  -5  -1  -4    0.69    0.84
  -5  -1  -4    0.22    0.82
   5  -4  -1    0.78    0.92
  -5  -4  -1    0.07    0.88
  -6   1   4    3.28    1.18
  -6   1   4    3.92    1.22
  -6  -1  -4    4.37    1.36
   6  -4  -1    4.02    1.19
  -6  -4  -1    5.78    1.42
  -7   1   4   -0.43    1.05
  -7   1   4   -0.30    0.98
  -7  -1  -4    0.18    1.22
   7  -4  -1   -0.99    1.08
  -7  -4  -1    0.69    1.32
   0   0   5  119.53    2.47
   0   0  -5  122.17    2.58
   0   0  -5  133.86    2.32
   0  -5   0  178.14    2.88
   0  -5   0  190.95    3.19
   1   0   5  110.90    2.23
  -1   0   5  120.19    2.65
   1   0  -5  109.37    2.58
  -1   0  -5  129.38    2.57
  -1   0  -5  133.45    2.57
   1  -5   0  168.23    3.09
   1  -5   0  131.08    2.56
  -1  -5   0  178.78    2.58
  -1  -5   0  190.85    3.37
   2   0   5   81.74    1.88
  -2   0   5   76.06    2.31
  -2   0  -5   97.05    2.26
  -2   0  -5   91.20    2.40
   2  -5   0  101.77    2.69
   2  -5   0   50.45    1.63
  -2  -5   0  113.80    1.83
  -2  -5   0  123.54    2.94
   3   0   5   88.84    1.88
  -3   0   5   77.18    2.55
  -3   0  -5  111.64    2.54
  -3   0  -5   82.99    2.56
   3  -5   0  102.30    2.93
   3  -5   0   50.07    1.67
  -3  -5   0  116.80    3.13
  -4   0   5   19.96    1.60
  -4   0   5   18.73    1.50
  -4   0  -5   29.92    1.57
  -4   0  -5   21.88    1.64
   4  -5   0   23.24    1.70
  -4  -5   0   29.90    1.99
  -5   0   5   18.57    1.70
  -5   0   5   18.95    1.71
  -5   0  -5   20.48    1.73
   5  -5   0   17.68    1.69
  -5  -5   0   29.09    2.16
  -6   0   5    2.16    1.14
  -6   0  -5    1.71    1.20
   6  -5   0    2.77    1.24
  -6  -5   0    2.41    1.27
  -7   0   5    3.17    1.23
  -7   0  -5    2.52    1.33
   7  -5   0    2.38    1.36
  -7  -5   0    2.99    1.60
   0  -1   6    3.43    0.72
   0   1  -6    3.71    0.69
   0   1  -6    4.00    0.67
   0  -6   1    4.75    0.79
   0  -6   1    4.74    0.76
   1  -1   6   10.26    0.97
  -1  -1   6   10.31    1.02
  -1   1  -6   10.76    0.92
  -1   1  -6   10.81    0.94
   1  -6   1   15.98    1.27
   1  -6   1   12.05    1.02
  -1  -6   1   16.97    1.08
  -1  -6   1   16.43    1.23
   2  -1   6    2.02    0.59
  -2  -1   6    2.19    0.74
  -2   1  -6    2.28    0.59
  -2   1  -6    2.35    0.74
   2  -6   1    2.98    0.79
   2  -6   1    1.43    0.49
  -2  -6   1    2.59    0.62
  -2  -6   1    3.02    0.84
   3  -1   6    1.38    0.59
  -3  -1   6    0.50    0.66
  -3   1  -6    1.39    0.61
  -3   1  -6    0.74    0.76
   3  -6   1    1.64    0.79
  -3  -6   1    0.94    0.82
  -4  -1   6    0.49    0.77
  -4   1  -6    1.10    0.93
   4  -6   1    0.10    0.84
  -4  -6   1    0.70    1.01
  -5  -1   6   -0.52    0.86
  -5   1  -6    0.47    0.95
   5  -6   1   -0.72    0.95
  -5  -6   1   -0.38    1.02
  -6  -1   6    0.27    1.02
  -6   1  -6    0.29    1.15
   6  -6   1   -0.40    1.10
  -6  -6   1    0.75    1.23
   0  -2   7   23.79    1.52
   0   2  -7   23.77    1.42
   0  -7   2   31.63    1.66
   0  -7   2   31.94    1.60
   1  -2   7    5.62    0.91
  -1  -2   7    4.35    0.90
  -1   2  -7    4.61    0.74
  -1   2  -7    4.01    0.81
   1  -7   2    5.16    0.94
   1  -7   2    6.91    0.87
  -1  -7   2    6.75    0.95
  -1  -7   2    7.11    1.02
   2  -2   7   16.20    1.31
  -2  -2   7   14.84    1.38
  -2   2  -7   16.55    1.10
  -2   2  -7   16.01    1.38
   2  -7   2   19.37    1.54
  -2  -7   2   24.30    1.41
  -2  -7   2   23.97    1.71
   3  -2   7   -0.01    0.60
  -3  -2   7   -0.13    0.71
  -3   2  -7    0.10    0.71
   3  -7   2    0.18    0.81
  -3  -7   2    1.25    0.93
  -4  -2   7    6.80    1.22
  -4   2  -7    6.90    1.30
   4  -7   2    6.75    1.31
  -4  -7   2    9.53    1.49
  -5  -2   7   -0.23    0.96
  -5   2  -7    0.11    1.07
   5  -7   2   -0.04    0.97
  -5  -7   2    0.44    1.13
  -6  -2   7    1.60    1.23
  -6   2  -7    2.67    1.45
   6  -7   2    3.14    1.44
  -6  -7   2    4.63    1.59
   0  -3   8   42.79    2.15
   0  -8   3   55.31    2.30
   0  -8   3   54.53    2.07
   1  -3   8    7.71    1.15
  -1  -3   8    7.99    1.21
  -1   3  -8    9.81    1.25
   1  -8   3   10.78    1.34
  -1  -8   3   10.99    1.32
  -1  -8   3   11.05    1.35
   2  -3   8   23.53    1.69
  -2  -3   8   26.01    1.84
  -2   3  -8   28.79    1.87
   2  -8   3   32.29    2.00
  -2  -8   3   38.18    1.92
  -2  -8   3   37.19    2.06
   3  -3   8    5.22    1.05
  -3  -3   8    4.32    1.12
  -3   3  -8    4.94    1.20
   3  -8   3    5.39    1.23
  -3  -8   3    6.85    1.37
  -4  -3   8    5.68    1.31
  -4   3  -8    7.00    1.36
   4  -8   3    8.00    1.45
  -4  -8   3   10.22    1.72
  -5  -3   8    0.98    1.13
  -5   3  -8    1.54    1.22
   5  -8   3    1.07    1.20
  -5  -8   3    0.68    1.41
  -6  -3   8   -0.17    1.18
  -6   3  -8    0.56    1.39
   6  -8   3    0.92    1.28
  -6  -8   3   -0.52    1.48
   0  -4   9   20.51    1.87
   0  -9   4   28.01    1.99
   1  -4   9   37.75    2.30
  -1  -4   9   37.29    2.22
  -1   4  -9   40.90    2.23
   1  -9   4   46.48    2.46
  -1  -9   4   48.83    2.37
  -1  -9   4   48.33    2.29
   2  -4   9   15.00    1.67
  -2  -4   9   15.64    1.71
  -2   4  -9   15.38    1.70
   2  -9   4   16.74    1.73
  -2  -9   4   20.47    1.81
  -2  -9   4   17.49    1.72
   3  -4   9   12.14    1.51
  -3  -4   9   13.62    1.74
  -3   4  -9   14.94    1.68
   3  -9   4   17.89    1.97
  -3  -9   4   20.77    2.08
  -4  -4   9    5.05    1.34
  -4   4  -9    3.62    1.29
   4  -9   4    3.90    1.35
  -4  -9   4    7.02    1.62
  -5  -4   9    2.85    1.41
  -5   4  -9    3.96    1.43
   5  -9   4    4.49    1.50
  -5  -9   4    5.01    1.64
   0  -5  10    3.27    1.42
   0 -10   5    6.01    1.44
   1  -5  10    3.08    1.33
  -1  -5  10    3.75    1.31
   1 -10   5    3.43    1.24
  -1 -10   5    4.79    1.34
   2  -5  10    1.56    1.10
  -2  -5  10    1.50    1.28
  -2   5 -10    3.31    1.26
   2 -10   5    2.66    1.37
  -2 -10   5    4.15    1.38
  -2 -10   5    3.52    1.37
   3  -5  10    1.64    1.19
  -3  -5  10    1.70    1.34
  -3   5 -10    2.74    1.30
   3 -10   5    0.89    1.34
  -3 -10   5    2.17    1.35
  -4  -5  10   -0.30    1.22
  -4   5 -10    0.90    1.27
   4 -10   5   -0.82    1.23
  -4 -10   5   -0.03    1.30
   0  -6  11    0.79    1.48
   0 -11   6    1.90    1.43
   1  -6  11    0.40    1.37
  -1  -6  11   -0.52    1.26
   1 -11   6   -0.57    1.16
  -1 -11   6    0.37    1.29
   2  -6  11    0.98    1.39
  -2  -6  11    0.10    1.54
   2 -11   6    0.68    1.29
   3  -6  11   -0.37    1.16
  -3  -6  11    0.31    1.42
  -3   6 -11    0.11    1.44
   3 -11   6    0.24    1.45
  -3 -11   6    1.15    1.57
   0  -3  -3    0.68    0.45
   0  -3  -3    0.75    0.50
   0  -3  -3    0.69    0.31
   1   3   3  196.08    2.50
   1   3   3  195.05    2.50
   1  -3  -3  209.12    3.37
   1  -3  -3  159.53    3.12
  -1  -3  -3  250.22    3.90
  -1  -3  -3  227.69    2.94
   2  -3  -3    1.91    0.64
   2  -3  -3    1.18    0.53
  -2  -3  -3    2.80    0.75
   3  -3  -3  119.10    3.14
  -3  -3  -3  165.47    3.51
   4  -3  -3    0.63    0.76
  -4  -3  -3    1.20    0.85
   5  -3  -3   21.09    1.88
  -5  -3  -3   30.75    1.95
  -5  -3  -3   21.60    1.80
   6  -3  -3    0.23    1.03
  -6  -3  -3    0.52    1.13
  -6  -3  -3   -1.00    0.96
   7  -3  -3    1.16    1.18
  -7  -3  -3    1.97    1.37
   0   2   4   13.99    0.93
   0   2   4   12.23    0.89
   0  -2  -4   12.60    1.01
   0  -2  -4   12.55    0.68
   0  -4  -2   14.98    0.96
   0  -4  -2   14.61    1.09
   1   2   4  177.08    2.54
  -1   2   4  209.72    3.45
  -1   2   4  205.60    3.42
   1  -2  -4  170.66    3.29
  -1  -2  -4  237.77    3.77
  -1  -2  -4  226.02    3.05
   1  -4  -2  230.45    3.58
   1  -4  -2  163.12    3.11
  -1  -4  -2  235.80    2.77
  -1  -4  -2  272.12    4.14
   2   2   4    3.40    0.45
  -2   2   4    4.32    0.82
  -2   2   4    5.00    0.85
   2  -2  -4    4.46    0.83
   2  -2  -4    3.60    0.73
  -2  -2  -4    6.29    0.93
  -2  -2  -4    5.09    0.75
   2  -4  -2    5.34    0.88
   2  -4  -2    2.81    0.61
  -2  -4  -2    6.52    0.95
   3  -2  -4   62.20    2.32
  -3  -2  -4   89.61    2.57
  -3  -2  -4   67.84    2.30
   3  -4  -2   69.67    2.44
   3  -4  -2   35.88    1.65
  -3  -4  -2   95.22    2.86
   4  -2  -4    1.75    0.92
  -4  -2  -4    0.97    0.77
  -4  -2  -4    1.07    0.76
   4  -4  -2    1.33    0.83
  -4  -4  -2    1.28    0.91
  -5   2   4   12.76    1.49
  -5   2   4   12.67    1.58
   5  -2  -4   10.96    1.45
  -5  -2  -4   20.12    1.70
  -5  -2  -4   14.53    1.68
   5  -4  -2   13.02    1.61
  -5  -4  -2   18.70    1.72
  -6   2   4    1.02    1.10
  -6   2   4   -0.02    1.03
  -6  -2  -4   -0.22    1.11
   6  -4  -2    0.91    1.13
  -6  -4  -2    0.91    1.12
  -7   2   4    1.97    1.34
  -7   2   4    1.50    1.31
  -7  -2  -4    2.06    1.37
   7  -4  -2    1.77    1.31
  -7  -4  -2    3.86    1.44
  -7  -4  -2    2.28    1.39
   0   1   5    3.23    0.61
   0  -1  -5    3.12    0.66
   0  -1  -5    3.70    0.54
   0  -5  -1    5.07    0.71
   0  -5  -1    5.02    0.84
   1   1   5    6.25    0.74
  -1   1   5    7.22    0.89
   1  -1  -5    6.74    0.86
  -1  -1  -5    7.47    0.92
  -1  -1  -5    7.71    0.82
   1  -5  -1    9.73    1.02
   1  -5  -1    7.29    0.85
  -1  -5  -1    9.84    0.82
  -1  -5  -1    9.97    1.07
   2   1   5    4.58    0.60
  -2   1   5    5.13    0.85
  -2   1   5    5.40    0.86
  -2  -1  -5    6.23    0.85
  -2  -1  -5    6.87    0.89
   2  -5  -1    6.54    0.94
   2  -5  -1    3.96    0.71
  -2  -5  -1    8.55    1.14
  -3   1   5    1.35    0.81
  -3   1   5    0.60    0.72
  -3  -1  -5    1.42    0.74
  -3  -1  -5    0.76    0.65
   3  -5  -1    0.97    0.74
   3  -5  -1    0.63    0.48
  -3  -5  -1    1.15    0.85
  -4   1   5    3.09    1.00
  -4   1   5    3.24    1.01
  -4  -1  -5    4.51    0.99
  -4  -1  -5    4.00    1.04
   4  -5  -1    3.88    1.02
  -4  -5  -1    3.91    1.18
  -5   1   5    0.06    0.92
  -5   1   5    0.81    0.96
  -5  -1  -5    0.79    0.93
   5  -5  -1    0.14    1.01
  -5  -5  -1    0.36    1.12
  -6   1   5   -0.19    0.94
  -6   1   5    0.48    0.98
  -6  -1  -5   -0.17    1.04
   6  -5  -1   -0.67    1.08
  -6  -5  -1    0.96    1.22
  -7   1   5   -0.24    1.20
  -7   1   5    0.30    1.22
  -7  -1  -5   -0.27    1.24
   7  -5  -1    0.34    1.28
  -7  -5  -1    0.84    1.47
   0   0   6    0.63    0.54
   0   0  -6    0.88    0.57
   0   0  -6    1.13    0.51
   0  -6   0    1.34    0.60
   0  -6   0    1.22    0.68
   1   0   6   36.11    1.51
  -1   0   6   35.04    1.69
   1   0  -6   33.94    1.65
  -1   0  -6   38.65    1.66
  -1   0  -6   39.70    1.60
   1  -6   0   48.93    1.90
   1  -6   0   40.54    1.65
  -1  -6   0   52.91    1.65
  -1  -6   0   53.18    2.06
   2   0   6    1.87    0.59
  -2   0   6    2.12    0.75
  -2   0  -6    2.08    0.69
  -2   0  -6    1.47    0.67
   2  -6   0    2.99    0.88
   2  -6   0    1.27    0.54
  -2  -6   0    2.79    0.88
  -3   0   6   21.08    1.64
  -3   0  -6   27.81    1.51
  -3   0  -6   25.06    1.60
   3  -6   0   28.61    1.88
   3  -6   0   10.83    0.96
  -3  -6   0   31.57    1.92
  -4   0   6    1.62    0.95
  -4   0  -6    1.75    0.98
   4  -6   0    0.30    0.88
  -4  -6   0    1.56    1.13
  -5   0   6    4.83    1.25
  -5   0  -6    4.39    1.21
   5  -6   0    4.46    1.33
  -5  -6   0    7.16    1.48
  -6   0   6   -0.34    0.93
  -6   0  -6   -0.80    0.96
   6  -6   0   -0.11    1.16
  -6  -6   0    0.48    1.36
   0  -1   7    1.26    0.70
   0   1  -7    1.91    0.68
   0   1  -7    1.52    0.63
   0  -7   1    1.08    0.70
   0  -7   1    2.01    0.81
   1  -1   7  133.07    3.04
  -1  -1   7  145.66    3.47
  -1   1  -7  142.70    3.07
  -1   1  -7  156.45    3.32
   1  -7   1  186.88    3.81
   1  -7   1  158.18    3.20
  -1  -7   1  195.32    3.38
  -1  -7   1  206.34    4.00
   2  -1   7    0.38    0.64
  -2  -1   7   -0.35    0.71
  -2   1  -7    0.41    0.63
  -2   1  -7    0.22    0.67
   2  -7   1   -0.32    0.76
   2  -7   1    0.15    0.50
  -2  -7   1   -0.02    0.79
  -3  -1   7   55.08    2.52
  -3   1  -7   59.07    2.48
   3  -7   1   66.39    2.75
  -3  -7   1   81.04    3.04
  -4  -1   7   -0.02    0.82
  -4   1  -7    0.46    0.96
   4  -7   1    0.48    0.97
  -4  -7   1   -0.12    1.01
  -5  -1   7   10.57    1.63
  -5   1  -7    8.90    1.61
   5  -7   1   12.73    1.79
  -5  -7   1   12.78    1.81
  -6  -1   7   -0.23    1.10
  -6   1  -7    0.06    1.20
   6  -7   1    0.33    1.30
  -6  -7   1    0.32    1.36
   0  -2   8   10.76    1.27
   0  -8   2   14.28    1.40
   0  -8   2   15.65    1.41
   1  -2   8   65.66    2.46
  -1  -2   8   67.05    2.60
  -1   2  -8   67.77    2.25
  -1   2  -8   79.31    2.62
   1  -8   2   85.83    2.88
   1  -8   2   82.45    2.46
  -1  -8   2   94.31    2.69
  -1  -8   2   97.20    2.94
   2  -2   8   10.60    1.27
  -2  -2   8   12.20    1.44
  -2   2  -8   12.00    1.37
   2  -8   2   15.43    1.55
  -2  -8   2   17.28    1.63
  -3  -2   8   37.53    2.29
  -3   2  -8   41.79    2.30
   3  -8   2   49.84    2.59
  -3  -8   2   59.24    2.81
  -4  -2   8    6.34    1.32
  -4   2  -8    7.15    1.47
   4  -8   2    8.64    1.51
  -4  -8   2    9.52    1.64
  -5  -2   8   11.83    1.77
  -5   2  -8   12.62    1.81
   5  -8   2   12.02    1.79
  -5  -8   2   15.55    2.04
   0  -3   9    2.32    1.01
   0  -9   3    1.31    0.90
   0  -9   3    2.60    0.99
   1  -3   9    0.27    0.95
  -1  -3   9   -0.13    0.90
  -1   3  -9   -0.11    0.86
   1  -9   3   -0.15    0.91
  -1  -9   3   -0.60    0.87
  -1  -9   3   -0.08    0.94
   2  -3   9    0.27    0.90
  -2  -3   9    1.13    1.01
  -2   3  -9    1.21    1.00
   2  -9   3    0.53    0.98
  -2  -9   3    1.25    1.21
  -3  -3   9    1.22    1.12
  -3   3  -9    1.75    1.04
   3  -9   3    1.48    1.18
  -3  -9   3    0.62    1.27
  -4  -3   9   -0.51    1.09
  -4   3  -9    0.91    1.11
   4  -9   3    0.54    1.12
  -4  -9   3    0.83    1.39
  -5  -3   9    0.08    1.23
  -5   3  -9    1.18    1.24
   5  -9   3    1.81    1.37
  -5  -9   3    0.11    1.35
   0  -4  10    1.35    1.32
   0 -10   4    2.09    1.08
   1  -4  10   17.94    1.88
  -1  -4  10   21.12    2.07
   1 -10   4   23.24    2.09
  -1 -10   4   22.26    1.94
  -1 -10   4   25.58    2.04
   2  -4  10   -0.89    1.01
  -2  -4  10    0.47    1.09
  -2   4 -10   -0.08    1.10
   2 -10   4    0.74    1.17
  -2 -10   4    0.58    1.29
  -3  -4  10    8.59    1.60
  -3   4 -10    9.48    1.63
   3 -10   4    7.60    1.67
  -3 -10   4    8.70    1.70
  -4  -4  10    0.34    1.20
  -4   4 -10    0.11    1.17
   4 -10   4   -0.20    1.25
  -4 -10   4    0.00    1.40
   0  -5  11   -0.94    1.23
   0 -11   5   -0.16    1.09
   1  -5  11   15.66    1.96
  -1  -5  11   19.97    2.27
   1 -11   5   22.57    2.26
  -1 -11   5   23.38    2.18
   2  -5  11   -0.60    1.25
  -2  -5  11   -0.47    1.32
  -2   5 -11    1.03    1.36
   2 -11   5    0.93    1.38
  -2 -11   5   -0.52    1.29
  -3  -5  11    9.69    1.93
  -3   5 -11   10.78    1.85
   3 -11   5   11.43    1.93
  -3 -11   5   13.11    2.12
   0   3   4   29.14    1.36
   0   3   4   30.20    1.37
   0  -3  -4   28.98    1.58
   0  -3  -4   29.87    0.98
   0  -4  -3   34.36    1.45
   0  -4  -3   29.01    1.60
   1   3   4   15.85    0.94
   1  -3  -4   16.89    1.18
   1  -3  -4   14.87    1.18
  -1  -3  -4   21.06    1.40
  -1  -3  -4   19.69    1.04
   1  -4  -3   18.71    1.27
   1  -4  -3   14.90    1.18
  -1  -4  -3   17.73    0.97
  -1  -4  -3   24.29    1.57
   2  -3  -4   10.94    1.13
   2  -3  -4    7.91    1.03
  -2  -3  -4   13.69    1.27
  -2  -3  -4   10.38    0.97
   2  -4  -3    9.03    1.07
   2  -4  -3    6.79    0.93
  -2  -4  -3   14.05    1.32
   3  -3  -4   11.52    1.36
   3  -3  -4    7.14    1.01
  -3  -3  -4   14.62    1.47
  -3  -3  -4   11.44    1.20
   3  -4  -3   10.88    1.27
   3  -4  -3    6.54    0.95
  -3  -4  -3   15.10    1.46
   4  -3  -4    1.63    0.98
  -4  -3  -4    1.72    1.04
  -4  -3  -4    1.24    0.87
   4  -4  -3    1.19    0.88
  -4  -4  -3    1.97    1.01
   5  -3  -4    2.54    1.19
  -5  -3  -4    4.30    1.20
  -5  -3  -4    3.11    1.19
   5  -4  -3    3.43    1.26
  -5  -4  -3    4.92    1.28
  -6   3   4    0.26    1.14
  -6   3   4    0.04    1.16
   6  -3  -4    0.53    1.19
  -6  -3  -4    0.65    1.25
  -6  -3  -4    0.24    1.11
   6  -4  -3    0.43    1.16
  -6  -4  -3    1.14    1.29
  -6  -4  -3    0.15    1.18
   0   2   5   31.20    1.43
   0  -2  -5   31.99    1.61
   0  -2  -5   34.10    1.16
   0  -5  -2   41.61    1.63
   0  -5  -2   38.28    1.77
   1   2   5   47.07    1.56
  -1   2   5   51.18    1.94
  -1   2   5   54.12    2.01
   1  -2  -5   46.73    1.98
  -1  -2  -5   57.09    2.13
  -1  -2  -5   57.30    1.73
   1  -5  -2   61.85    2.12
   1  -5  -2   45.96    1.88
  -1  -5  -2   62.93    1.69
  -1  -5  -2   74.56    2.50
  -2   2   5   35.65    1.80
  -2   2   5   38.03    1.85
   2  -2  -5   26.58    1.59
  -2  -2  -5   43.57    1.96
  -2  -2  -5   38.71    1.67
   2  -5  -2   40.49    1.89
   2  -5  -2   25.20    1.49
  -2  -5  -2   50.68    2.19
  -3   2   5   20.86    1.68
  -3   2   5   19.96    1.64
  -3  -2  -5   27.77    1.73
  -3  -2  -5   20.71    1.48
   3  -5  -2   21.81    1.70
   3  -5  -2    9.99    1.10
  -3  -5  -2   28.00    1.93
  -4   2   5   14.47    1.61
  -4   2   5   16.46    1.66
  -4  -2  -5   22.52    1.71
  -4  -2  -5   17.06    1.60
   4  -5  -2   15.27    1.66
  -4  -5  -2   22.56    1.98
  -5   2   5    2.54    1.08
  -5   2   5    1.34    1.02
  -5  -2  -5    3.99    1.24
  -5  -2  -5    2.08    1.06
   5  -5  -2    1.76    1.08
  -5  -5  -2    2.28    1.34
  -6   2   5    2.63    1.30
  -6   2   5    2.08    1.26
  -6  -2  -5    2.08    1.26
   6  -5  -2    2.53    1.37
  -6  -5  -2    2.53    1.35
   0   1   6   61.31    2.06
   0  -1  -6   61.36    2.21
   0  -1  -6   71.81    1.87
   0  -6  -1   79.59    2.24
   0  -6  -1   85.60    2.62
   1   1   6   38.35    1.59
  -1   1   6   38.04    1.80
   1  -1  -6   32.36    1.71
  -1  -1  -6   37.40    1.75
  -1  -1  -6   39.77    1.59
   1  -6  -1   44.94    1.88
   1  -6  -1   36.35    1.76
  -1  -6  -1   46.69    1.60
  -1  -6  -1   56.19    2.29
  -2   1   6   29.02    1.71
  -2  -1  -6   36.59    1.80
  -2  -1  -6   35.03    1.69
   2  -6  -1   37.02    1.95
   2  -6  -1   21.62    1.40
  -2  -6  -1   44.39    2.14
  -3   1   6   14.52    1.45
  -3  -1  -6   18.77    1.48
  -3  -1  -6   16.42    1.44
   3  -6  -1   18.14    1.59
   3  -6  -1    7.07    0.96
  -3  -6  -1   22.23    1.78
  -4   1   6    6.86    1.31
  -4   1   6    6.31    1.28
  -4  -1  -6    8.38    1.29
  -4  -1  -6    6.79    1.20
   4  -6  -1    6.86    1.34
  -4  -6  -1    9.93    1.53
  -5   1   6    2.22    1.19
  -5   1   6    1.00    1.09
  -5  -1  -6    4.29    1.23
   5  -6  -1    2.94    1.32
  -5  -6  -1    4.22    1.38
  -6   1   6    0.99    1.12
  -6  -1  -6    1.54    1.22
   6  -6  -1    2.22    1.28
  -6  -6  -1    2.25    1.55
   0   0   7    1.02    0.72
   0   0  -7    0.72    0.68
   0   0  -7    1.14    0.63
   0  -7   0    1.29    0.76
   0  -7   0    0.60    0.70
   1   0   7   11.54    1.20
  -1   0   7   12.18    1.31
   1   0  -7   10.73    1.18
  -1   0  -7   13.82    1.28
  -1   0  -7   13.41    1.15
   1  -7   0   14.50    1.37
   1  -7   0   12.88    1.28
  -1  -7   0   15.25    1.16
  -1  -7   0   19.21    1.62
   2   0   7    1.63    0.72
  -2   0   7    1.33    0.89
  -2   0  -7    2.55    0.81
  -2   0  -7    2.05    0.74
   2  -7   0    1.64    0.94
   2  -7   0    0.99    0.67
  -2  -7   0    2.60    1.02
  -3   0   7    4.49    1.15
  -3   0  -7    6.86    1.06
  -3   0  -7    6.22    1.16
   3  -7   0    6.07    1.27
   3  -7   0    2.99    0.73
  -3  -7   0    8.71    1.44
  -4   0   7    1.20    0.95
  -4   0  -7    0.76    1.03
   4  -7   0    1.61    1.04
  -4  -7   0    2.13    1.31
  -5   0   7   -0.33    1.02
  -5   0  -7    1.11    1.12
   5  -7   0    0.84    1.11
  -5  -7   0    0.39    1.33
  -6   0   7   -0.62    1.09
  -6   0  -7    0.27    1.22
   6  -7   0   -0.52    1.17
  -6  -7   0    0.96    1.45
   0  -1   8    0.38    0.81
   0   1  -8    0.94    0.74
   0   1  -8    0.01    0.67
   0  -8   1    0.54    0.78
   0  -8   1    0.65    0.86
   1  -1   8   17.86    1.49
  -1  -1   8   16.96    1.60
  -1   1  -8   16.99    1.41
  -1   1  -8   20.76    1.51
   1  -8   1   19.04    1.55
   1  -8   1   18.40    1.47
  -1  -8   1   22.79    1.55
  -1  -8   1   23.00    1.80
   2  -1   8    0.43    0.72
  -2  -1   8   -0.22    0.89
  -2   1  -8   -0.32    0.66
  -2   1  -8    0.35    0.78
   2  -8   1    0.36    0.91
   2  -8   1   -0.32    0.55
  -2  -8   1    0.48    0.98
  -3  -1   8   10.34    1.52
  -3   1  -8   11.27    1.49
   3  -8   1   12.71    1.58
  -3  -8   1   14.79    1.86
  -4  -1   8    0.04    1.05
  -4   1  -8   -0.11    0.97
   4  -8   1    0.06    1.13
  -4  -8   1   -0.71    1.27
  -5  -1   8    3.34    1.37
  -5   1  -8    4.81    1.51
   5  -8   1    3.80    1.40
  -5  -8   1    4.66    1.61
   0  -2   9   18.54    1.76
   0  -9   2   26.46    1.86
   0  -9   2   28.21    1.86
   1  -2   9    4.70    1.15
  -1  -2   9    2.38    1.14
  -1   2  -9    4.73    1.12
   1  -9   2    5.10    1.22
   1  -9   2    4.83    1.03
  -1  -9   2    5.66    1.15
  -1  -9   2    5.59    1.34
   2  -2   9    9.59    1.42
  -2  -2   9   11.53    1.61
  -2   2  -9   10.84    1.47
   2  -9   2   13.06    1.60
  -2  -9   2   14.87    1.83
  -3  -2   9    1.31    1.19
  -3   2  -9    1.52    1.11
   3  -9   2    1.06    1.10
  -3  -9   2    1.22    1.35
  -4  -2   9    1.94    1.19
  -4   2  -9    1.28    1.24
   4  -9   2    1.13    1.32
  -4  -9   2    3.59    1.50
  -5  -2   9    0.65    1.27
  -5   2  -9    0.72    1.34
   5  -9   2    0.10    1.40
  -5  -9   2    0.41    1.62
   0  -3  10   10.49    1.61
   0 -10   3   12.63    1.61
   1  -3  10   16.49    1.89
  -1  -3  10   16.18    1.92
  -1   3 -10   18.47    1.87
   1 -10   3   17.16    1.78
  -1 -10   3   20.31    1.81
  -1 -10   3   21.55    1.99
   2  -3  10    6.37    1.41
  -2  -3  10    9.09    1.68
  -2   3 -10   10.01    1.62
   2 -10   3   10.66    1.71
  -2 -10   3   12.53    1.84
  -3  -3  10    6.48    1.65
  -3   3 -10    6.58    1.55
   3 -10   3    6.48    1.54
  -3 -10   3    9.33    1.75
  -4  -3  10    5.40    1.63
  -4   3 -10    2.98    1.48
   4 -10   3    3.75    1.61
  -4 -10   3    4.93    1.80
   0  -4  11    1.61    1.39
   0 -11   4    1.83    1.27
   1  -4  11    2.85    1.49
  -1  -4  11    2.98    1.41
   1 -11   4    3.49    1.42
   2  -4  11    0.58    1.26
  -2  -4  11    0.55    1.28
  -2   4 -11    0.77    1.22
   2 -11   4    0.14    1.32
  -2 -11   4    1.23    1.48
  -3  -4  11    2.03    1.54
  -3   4 -11    0.08    1.35
   3 -11   4    2.41    1.56
  -3 -11   4    1.28    1.60
   0  -5  12   -1.40    1.50
   0 -12   5   -0.76    1.31
   0   4   4   84.25    2.29
   0   4   4   84.40    2.32
   0  -4  -4   83.75    2.29
   0  -4  -4   78.85    2.64
   1   4   4    6.73    0.78
   1   4   4    7.28    0.83
   1  -4  -4    6.79    0.99
   1  -4  -4    6.14    0.98
  -1  -4  -4    7.36    1.12
   2  -4  -4   40.88    1.98
   2  -4  -4   29.64    1.74
  -2  -4  -4   50.36    2.27
  -2  -4  -4   43.57    1.79
   3  -4  -4    0.51    0.79
   3  -4  -4    0.48    0.73
  -3  -4  -4    1.53    1.06
  -3  -4  -4    1.47    0.80
   4  -4  -4    6.66    1.35
  -4  -4  -4    9.02    1.52
  -4  -4  -4    6.32    1.18
   5  -4  -4    0.39    1.14
  -5  -4  -4   -0.55    1.14
  -5  -4  -4    0.30    1.07
   6  -4  -4    0.01    1.25
  -6  -4  -4    0.96    1.25
  -6  -4  -4    1.24    1.30
   0   3   5   35.41    1.59
   0   3   5   34.72    1.60
   0  -3  -5   33.30    1.84
   0  -5  -3   39.85    1.68
   0  -5  -3   38.60    1.93
   1   3   5   12.27    0.97
  -1   3   5   13.98    1.27
  -1   3   5   14.80    1.30
   1  -3  -5   12.21    1.22
  -1  -3  -5   14.61    1.41
  -1  -3  -5   14.36    1.02
   1  -5  -3   13.35    1.25
   1  -5  -3    9.86    1.14
  -1  -5  -3   15.72    1.03
  -1  -5  -3   18.45    1.59
  -2   3   5   31.24    1.81
  -2   3   5   34.33    1.88
   2  -3  -5   27.04    1.75
  -2  -3  -5   40.65    2.10
  -2  -3  -5   36.13    1.69
   2  -5  -3   34.89    1.87
   2  -5  -3   26.66    1.64
  -2  -5  -3   44.29    2.19
  -3   3   5   12.98    1.56
  -3   3   5   15.16    1.59
  -3  -3  -5   18.24    1.67
  -3  -3  -5   15.38    1.37
   3  -5  -3   15.30    1.59
   3  -5  -3    8.50    1.19
  -3  -5  -3   20.55    1.76
  -4   3   5   12.69    1.62
  -4   3   5   11.58    1.50
  -4  -3  -5   16.81    1.74
  -4  -3  -5   14.36    1.58
   4  -5  -3   13.60    1.70
  -4  -5  -3   18.87    1.96
  -5   3   5    5.86    1.37
  -5   3   5    4.90    1.31
  -5  -3  -5    7.45    1.41
  -5  -3  -5    6.04    1.43
   5  -5  -3    4.30    1.30
  -5  -5  -3    8.20    1.58
  -6   3   5    1.84    1.25
  -6   3   5    2.38    1.27
  -6  -3  -5    1.27    1.22
   6  -5  -3    2.46    1.34
  -6  -5  -3    2.81    1.43
  -6  -5  -3    2.36    1.42
   0   2   6   12.38    1.14
   0  -2  -6   12.56    1.34
   0  -6  -2   15.46    1.24
   0  -6  -2   14.84    1.47
   1   2   6    0.18    0.51
  -1   2   6    0.24    0.70
   1  -2  -6    0.18    0.68
  -1  -2  -6    0.06    0.70
  -1  -2  -6   -0.41    0.52
   1  -6  -2    0.16    0.64
   1  -6  -2   -0.33    0.58
  -1  -6  -2   -0.29    0.80
  -2   2   6    6.77    1.10
  -2   2   6    5.68    1.03
   2  -2  -6    4.78    1.04
  -2  -2  -6    7.84    1.20
  -2  -2  -6    7.44    1.06
   2  -6  -2    7.40    1.20
   2  -6  -2    5.37    0.94
  -2  -6  -2   10.20    1.46
  -3   2   6    0.48    0.85
  -3   2   6    0.35    0.78
  -3  -2  -6    0.63    0.82
  -3  -2  -6    0.26    0.75
   3  -6  -2    0.51    0.85
   3  -6  -2    0.12    0.59
  -3  -6  -2   -0.73    0.95
  -4   2   6    0.20    0.94
  -4   2   6    0.45    0.90
  -4  -2  -6    1.96    1.06
  -4  -2  -6    1.69    1.03
   4  -6  -2    2.63    1.17
  -4  -6  -2    3.82    1.39
  -5   2   6    0.09    1.10
  -5   2   6   -0.11    1.06
  -5  -2  -6   -0.72    1.04
   5  -6  -2    0.25    1.11
  -5  -6  -2    0.42    1.37
  -6   2   6   -0.57    1.18
  -6   2   6   -0.55    1.18
  -6  -2  -6   -0.95    1.20
   6  -6  -2    1.28    1.41
  -6  -6  -2    0.84    1.42
   0   1   7   51.58    2.11
   0  -1  -7   56.33    2.37
   0  -7  -1   64.83    2.24
   0  -7  -1   66.31    2.53
   1   1   7   11.46    1.20
  -1   1   7    9.69    1.25
   1  -1  -7   10.54    1.30
  -1  -1  -7   11.31    1.31
  -1  -1  -7   11.89    1.10
   1  -7  -1   14.01    1.42
   1  -7  -1   10.49    1.27
  -1  -7  -1   14.10    1.48
  -2   1   7   30.64    1.91
  -2  -1  -7   34.46    1.91
  -2  -1  -7   34.38    1.81
   2  -7  -1   37.81    2.07
   2  -7  -1   24.40    1.62
  -2  -7  -1   45.47    2.38
  -3   1   7    4.24    1.19
  -3  -1  -7    4.11    1.06
  -3  -1  -7    3.78    0.98
   3  -7  -1    4.26    1.15
   3  -7  -1    1.91    0.79
  -3  -7  -1    4.84    1.34
  -4   1   7    8.57    1.45
  -4  -1  -7   10.54    1.57
   4  -7  -1    8.96    1.50
  -4  -7  -1   11.62    1.76
  -5   1   7    0.64    1.09
  -5  -1  -7    2.62    1.34
   5  -7  -1    1.12    1.33
  -5  -7  -1    3.95    1.65
   0   0   8   43.79    2.09
   0   0  -8   42.05    2.16
   0  -8   0   57.28    2.31
   0  -8   0   55.25    2.39
   1   0   8    0.00    0.74
  -1   0   8   -0.06    0.82
   1   0  -8   -0.08    0.74
  -1   0  -8    0.76    0.73
  -1   0  -8    0.13    0.71
   1  -8   0   -0.27    0.79
   1  -8   0   -0.72    0.72
  -1  -8   0   -0.40    0.99
  -2   0   8   28.93    1.97
  -2   0  -8   34.13    1.93
  -2   0  -8   32.10    1.88
   2  -8   0   37.91    2.17
   2  -8   0   23.43    1.62
  -2  -8   0   44.64    2.47
  -3   0   8   -0.38    1.01
  -3   0  -8    0.98    1.00
   3  -8   0    0.41    0.98
  -3  -8   0    0.24    1.23
  -4   0   8    9.56    1.58
  -4   0  -8   13.46    1.68
   4  -8   0   10.63    1.67
  -4  -8   0   16.86    2.07
  -5   0   8    0.39    1.22
  -5   0  -8    0.00    1.13
   5  -8   0    0.45    1.22
  -5  -8   0   -1.19    1.35
   0  -1   9   38.70    2.24
   0  -9   1   46.28    2.28
   0  -9   1   47.10    2.39
   1  -1   9   11.16    1.44
  -1  -1   9   11.46    1.57
  -1   1  -9   11.56    1.38
  -1   1  -9   13.89    1.52
   1  -9   1   13.72    1.62
   1  -9   1   11.89    1.42
  -1  -9   1   13.75    1.63
  -2  -1   9   23.74    1.97
  -2   1  -9   26.39    1.92
   2  -9   1   27.11    2.12
  -2  -9   1   32.53    2.38
  -3  -1   9    4.56    1.40
  -3   1  -9    3.64    1.25
   3  -9   1    3.61    1.28
  -3  -9   1    6.60    1.69
  -4  -1   9    6.25    1.60
  -4   1  -9    6.79    1.55
   4  -9   1    7.86    1.72
  -4  -9   1    8.21    1.87
  -5  -1   9    1.91    1.39
  -5   1  -9    1.61    1.33
   5  -9   1    2.04    1.41
  -5  -9   1    2.77    1.61
   0  -2  10    1.06    1.16
   0 -10   2    0.35    0.99
   0 -10   2   -0.44    1.02
   1  -2  10   -0.39    1.05
  -1  -2  10    0.04    1.17
  -1   2 -10    0.10    1.01
   1 -10   2   -0.56    1.08
  -1 -10   2   -0.24    1.22
  -2  -2  10    0.07    1.20
  -2   2 -10    0.61    0.99
   2 -10   2   -0.38    1.01
  -2 -10   2   -0.82    1.30
  -3  -2  10    0.95    1.32
  -3   2 -10    0.38    1.07
   3 -10   2   -0.09    1.16
  -3 -10   2   -0.08    1.40
  -4  -2  10   -0.23    1.19
  -4   2 -10   -0.03    1.16
   4 -10   2    0.33    1.40
  -4 -10   2    0.23    1.59
   0  -3  11    4.17    1.55
   0 -11   3    5.87    1.49
   1  -3  11    0.02    1.30
  -1  -3  11    0.22    1.22
   1 -11   3    0.69    1.24
  -1 -11   3   -0.11    1.33
  -2  -3  11    3.92    1.62
  -2   3 -11    5.44    1.54
   2 -11   3    4.33    1.57
  -2 -11   3    4.93    1.63
  -3  -3  11    1.76    1.54
  -3   3 -11    1.10    1.38
   3 -11   3    0.66    1.41
  -3 -11   3    1.83    1.50
   0  -4  12   22.57    2.71
   0 -12   4   24.25    2.37
   0   4   5   30.76    1.61
   0   4   5   31.50    1.64
   0  -4  -5   28.44    1.88
   0  -5  -4   32.44    1.68
   0  -5  -4   29.78    1.93
  -1   4   5    0.12    0.72
  -1   4   5    0.55    0.73
   1  -4  -5   -0.79    0.72
  -1  -4  -5    0.29    0.82
   1  -5  -4    0.00    0.69
   1  -5  -4   -0.15    0.69
  -1  -5  -4   -0.18    0.82
  -2   4   5   24.23    1.82
  -2   4   5   23.66    1.75
   2  -4  -5   18.51    1.62
  -2  -4  -5   26.72    1.89
   2  -5  -4   24.72    1.80
   2  -5  -4   19.39    1.70
  -2  -5  -4   29.91    2.13
  -3   4   5    1.86    1.00
  -3   4   5    0.99    0.95
   3  -4  -5    0.88    0.92
   3  -4  -5    0.93    0.92
  -3  -4  -5    0.19    0.97
  -3  -4  -5    1.23    0.85
   3  -5  -4    0.51    0.97
   3  -5  -4    1.11    0.90
  -3  -5  -4    1.02    1.08
  -3  -5  -4    0.22    0.81
  -4   4   5   11.08    1.70
  -4   4   5    9.06    1.52
   4  -4  -5   11.45    1.68
  -4  -4  -5   13.49    1.80
  -4  -4  -5   12.21    1.57
   4  -5  -4   10.20    1.56
  -4  -5  -4   12.10    1.71
  -4  -5  -4   10.43    1.50
  -5   4   5    0.14    1.22
  -5   4   5    0.12    1.08
  -5  -4  -5   -0.05    1.26
  -5  -4  -5    0.87    1.18
   5  -5  -4   -0.08    1.09
  -5  -5  -4    0.02    1.33
  -5  -5  -4   -0.53    0.99
   0   3   6   38.81    1.85
   0  -3  -6   38.26    2.07
   0  -6  -3   42.85    1.90
   0  -6  -3   41.58    2.25
  -1   3   6   69.10    2.55
  -1   3   6   70.73    2.53
   1  -3  -6   67.84    2.74
  -1  -3  -6   70.13    2.70
   1  -6  -3   80.01    2.67
   1  -6  -3   64.81    2.64
  -1  -6  -3   90.54    3.14
  -2   3   6   23.14    1.74
   2  -3  -6   20.31    1.69
  -2  -3  -6   27.28    1.95
  -2  -3  -6   27.23    1.58
   2  -6  -3   26.66    1.87
   2  -6  -3   18.24    1.56
  -2  -6  -3   36.37    2.23
  -3   3   6   29.19    2.13
  -3   3   6   28.39    2.09
  -3  -3  -6   34.75    2.21
  -3  -3  -6   31.71    1.89
   3  -6  -3   30.24    2.07
   3  -6  -3   17.97    1.60
  -3  -6  -3   41.74    2.48
  -4   3   6    6.17    1.38
  -4   3   6    7.45    1.42
  -4  -3  -6    9.86    1.61
  -4  -3  -6    6.84    1.35
   4  -6  -3    7.90    1.47
  -4  -6  -3    9.22    1.67
  -5   3   6    8.25    1.62
  -5   3   6    8.67    1.61
  -5  -3  -6   11.37    1.79
  -5  -3  -6   10.41    1.72
  -5  -6  -3   12.99    1.94
   0   2   7   13.31    1.34
   0  -2  -7   14.97    1.48
   0  -7  -2   16.07    1.39
   0  -7  -2   16.49    1.60
  -1   2   7   12.31    1.42
   1  -2  -7   14.24    1.56
  -1  -2  -7   12.84    1.49
   1  -7  -2   15.62    1.52
   1  -7  -2   11.12    1.35
  -1  -7  -2   17.53    1.81
  -2   2   7    9.89    1.41
   2  -2  -7    9.84    1.44
  -2  -2  -7    9.37    1.32
  -2  -2  -7    9.63    1.18
   2  -7  -2   10.35    1.46
   2  -7  -2    7.84    1.27
  -2  -7  -2   13.72    1.71
  -3   2   7   10.29    1.57
  -3  -2  -7   13.50    1.61
  -3  -2  -7   11.48    1.42
   3  -7  -2   12.70    1.68
   3  -7  -2    7.27    1.27
  -3  -7  -2   15.50    1.86
  -4   2   7    2.08    1.18
  -4  -2  -7    2.44    1.21
  -4  -2  -7    1.63    1.14
   4  -7  -2    3.04    1.35
   4  -7  -2    0.22    0.78
  -4  -7  -2    1.02    1.32
  -5   2   7    3.64    1.33
  -5  -2  -7    3.13    1.38
   5  -7  -2    3.16    1.40
  -5  -7  -2    4.15    1.71
   0   1   8   10.14    1.33
   0  -1  -8   10.76    1.44
   0  -8  -1   12.66    1.38
   0  -8  -1   12.86    1.56
  -1   1   8    3.52    1.11
   1  -1  -8    2.72    0.97
  -1  -1  -8    4.17    1.12
   1  -8  -1    4.11    1.13
   1  -8  -1    4.08    1.14
  -1  -8  -1    4.76    1.26
  -2   1   8    7.45    1.43
  -2  -1  -8    7.38    1.29
  -2  -1  -8    7.90    1.25
   2  -8  -1    6.40    1.33
   2  -8  -1    5.02    1.14
  -2  -8  -1    9.02    1.68
  -3   1   8    0.12    0.98
  -3  -1  -8   -0.13    0.94
  -3  -1  -8   -0.72    0.88
   3  -8  -1   -0.36    0.98
   3  -8  -1    0.11    0.85
  -3  -8  -1    0.28    1.22
  -4   1   8    1.07    1.26
  -4  -1  -8    2.48    1.25
   4  -8  -1    2.20    1.37
  -4  -8  -1    3.76    1.63
  -5   1   8    0.51    1.27
  -5  -1  -8   -0.06    1.26
   5  -8  -1    0.68    1.38
  -5  -8  -1   -0.16    1.48
   0   0   9    7.42    1.36
   0   0  -9    5.51    1.23
   0  -9   0    7.21    1.26
   0  -9   0    8.08    1.50
   1   0   9    3.16    1.10
  -1   0   9    4.17    1.16
  -1   0  -9    3.60    1.04
   1  -9   0    3.81    1.19
   1  -9   0    3.61    1.21
  -1  -9   0    5.18    1.48
  -2   0   9    4.42    1.33
  -2   0  -9    4.24    1.17
  -2   0  -9    5.80    1.23
   2  -9   0    4.86    1.33
   2  -9   0    2.72    1.05
  -2  -9   0    6.77    1.67
  -3   0   9    1.27    1.28
  -3   0  -9    0.45    1.05
   3  -9   0    1.17    1.23
  -3  -9   0    0.05    1.45
  -4   0   9    2.36    1.32
  -4   0  -9    1.71    1.30
   4  -9   0    0.08    1.31
  -4  -9   0    2.18    1.54
   0  -1  10   13.73    1.68
   0 -10   1   12.93    1.75
   1  -1  10    5.81    1.40
  -1  -1  10    4.95    1.37
  -1   1 -10    4.61    1.23
   1 -10   1    7.17    1.45
  -1 -10   1    5.76    1.59
  -2  -1  10    9.76    1.66
  -2   1 -10    9.49    1.56
   2 -10   1   10.93    1.74
  -2 -10   1   12.22    1.86
  -3  -1  10    3.90    1.54
  -3   1 -10    4.02    1.32
   3 -10   1    6.26    1.68
  -3 -10   1    5.71    1.80
   0  -2  11    7.07    1.69
   1  -2  11    7.55    1.74
  -1  -2  11    4.90    1.50
   1 -11   2    7.78    1.63
  -1 -11   2    7.56    1.65
  -2  -2  11    5.37    1.69
  -2   2 -11    5.51    1.54
   2 -11   2    5.38    1.63
  -2 -11   2    5.23    1.80
   0   5   5    1.76    0.79
   0  -5  -5    2.63    1.04
  -1   5   5   16.68    1.59
  -1   5   5   17.84    1.64
   1  -5  -5   15.03    1.59
  -1  -5  -5   18.29    1.74
   2  -5  -5    0.65    0.89
   2  -5  -5    0.24    0.92
  -2  -5  -5    1.22    1.10
   3  -5  -5   10.11    1.60
   3  -5  -5    7.19    1.38
  -3  -5  -5   11.92    1.71
   4  -5  -5    0.74    1.19
  -4  -5  -5   -0.19    1.31
  -4  -5  -5    0.00    1.10
  -5   5   5    2.39    1.42
   5  -5  -5    0.58    1.25
  -5  -5  -5    2.63    1.57
  -5  -5  -5    1.40    1.30
   0   4   6   18.89    1.49
   0  -4  -6   17.44    1.65
   0  -6  -4   18.98    1.74
  -1   4   6   10.87    1.37
  -1   4   6   10.76    1.36
   1  -4  -6   10.05    1.49
  -1  -4  -6   10.75    1.46
   1  -6  -4   10.91    1.36
   1  -6  -4    8.38    1.44
  -1  -6  -4   13.15    1.72
  -2   4   6   11.80    1.55
  -2   4   6    9.28    1.44
   2  -4  -6    9.21    1.46
  -2  -4  -6   10.20    1.49
   2  -6  -4    9.58    1.37
   2  -6  -4   10.10    1.45
  -2  -6  -4   13.29    1.82
  -3   4   6    2.96    1.28
  -3   4   6    3.69    1.25
   3  -4  -6    2.70    1.12
  -3  -4  -6    1.95    1.19
   3  -6  -4    2.04    1.15
   3  -6  -4    1.83    1.11
  -3  -6  -4    2.70    1.33
  -4   4   6    4.42    1.48
  -4   4   6    3.42    1.39
  -4  -4  -6    4.80    1.42
  -4  -4  -6    4.70    1.34
   4  -6  -4    4.99    1.48
  -4  -6  -4    5.79    1.70
  -4  -6  -4    4.24    1.30
  -5   4   6   -0.41    1.31
  -5   4   6    0.18    1.30
  -5  -4  -6    0.50    1.38
  -5  -4  -6    0.81    1.27
   5  -6  -4    0.76    1.36
  -5  -6  -4    1.10    1.45
  -5  -6  -4    0.25    1.23
   0   3   7   -0.79    0.80
   0  -3  -7    0.34    0.90
   0  -7  -3    0.85    1.09
  -1   3   7    1.23    0.95
   1  -3  -7    0.62    0.93
  -1  -3  -7    0.27    0.95
   1  -7  -3    0.78    0.91
   1  -7  -3    1.69    1.08
  -1  -7  -3    0.78    1.10
  -2   3   7    0.69    1.02
   2  -3  -7    0.39    0.89
  -2  -3  -7   -0.61    0.96
   2  -7  -3   -0.09    0.93
   2  -7  -3   -0.31    0.91
  -2  -7  -3   -0.48    1.21
  -3   3   7    1.03    1.17
  -3   3   7    1.43    1.14
  -3  -3  -7    0.62    1.15
   3  -7  -3    1.54    1.17
   3  -7  -3    0.35    0.99
  -3  -7  -3    2.64    1.37
  -4   3   7    0.20    1.22
  -4   3   7   -0.44    1.12
  -4  -3  -7    0.73    1.25
  -4  -3  -7   -0.72    1.02
   4  -7  -3   -0.50    1.07
   4  -7  -3   -0.17    0.92
  -4  -7  -3    0.88    1.39
  -5   3   7    0.92    1.43
  -5   3   7    1.14    1.38
  -5  -3  -7    0.36    1.28
   5  -7  -3    1.18    1.35
  -5  -7  -3    0.73    1.50
   0   2   8    1.55    0.94
   0  -2  -8    2.01    1.07
   0  -8  -2    1.07    1.10
  -1   2   8    4.07    1.18
   1  -2  -8    4.79    1.28
  -1  -2  -8    5.61    1.30
   1  -8  -2    5.55    1.24
   1  -8  -2    4.31    1.30
  -1  -8  -2    5.27    1.43
  -2   2   8    3.20    1.26
   2  -2  -8    3.32    1.17
  -2  -2  -8    2.83    1.17
   2  -8  -2    3.47    1.23
   2  -8  -2    2.93    1.10
  -2  -8  -2    4.25    1.57
  -3   2   8    3.00    1.34
  -3  -2  -8    2.45    1.21
   3  -8  -2    2.42    1.31
   3  -8  -2    1.95    1.10
  -3  -8  -2    5.49    1.74
  -4   2   8    2.06    1.40
  -4  -2  -8    2.70    1.30
   4  -8  -2    1.09    1.37
  -4  -8  -2    3.43    1.74
   0   1   9    1.59    1.10
   0  -1  -9    1.04    1.05
   0  -9  -1    0.63    1.19
  -1   1   9   15.29    1.78
   1  -1  -9   16.50    1.89
  -1  -1  -9   14.15    1.75
   1  -9  -1   18.41    1.83
   1  -9  -1   15.07    1.80
  -1  -9  -1   18.55    2.11
  -2   1   9   -0.61    1.08
  -2  -1  -9    0.18    1.01
   2  -9  -1    0.46    1.02
   2  -9  -1    0.29    1.00
  -2  -9  -1    0.63    1.32
  -3   1   9    3.24    1.45
   3  -9  -1    6.20    1.59
  -3  -9  -1    6.65    1.76
  -4   1   9    0.49    1.37
  -4  -1  -9    0.03    1.25
   4  -9  -1    0.11    1.39
  -4  -9  -1   -1.00    1.56
   0   0  10    0.20    1.14
   0   0 -10    0.48    0.98
   0 -10   0    0.35    1.28
  -1   0  10    8.92    1.67
  -1   0 -10    7.69    1.46
   1 -10   0    8.21    1.55
   1 -10   0    8.60    1.60
  -1 -10   0   10.46    1.78
  -2   0  10   -0.18    1.26
   2 -10   0    0.25    1.23
  -2 -10   0   -0.20    1.33
  -3   0  10    5.36    1.69
   3 -10   0    4.35    1.58
  -3 -10   0    5.77    1.93
   0  -1  11    1.80    1.40
   0 -11   1    1.79    1.45
  -1  -1  11    1.44    1.44
   1 -11   1    1.18    1.29
  -1 -11   1    0.54    1.50
  -2  -1  11    0.09    1.29
   2 -11   1    0.86    1.37
  -2 -11   1    0.53    1.47
   0  -5  -6    0.86    1.07
   0  -6  -5    0.44    1.02
  -1   6   5    3.17    1.14
  -1   6   5    3.65    1.14
  -1   5   6    4.17    1.18
  -1   5   6    2.11    1.02
   1  -5  -6    4.11    1.25
  -1  -5  -6    4.76    1.31
   1  -6  -5    4.39    1.16
   1  -6  -5    4.47    1.37
  -1  -6  -5    5.43    1.46
  -2   5   6   -0.22    1.04
  -2   5   6    0.17    1.03
   2  -5  -6   -0.37    0.99
  -2  -5  -6   -0.60    1.02
   2  -6  -5    0.18    1.04
   2  -6  -5   -0.17    0.99
  -2  -6  -5   -0.08    1.11
  -3   5   6    0.72    1.23
  -3   5   6    0.61    1.21
   3  -5  -6    1.07    1.19
  -3  -5  -6    2.11    1.42
   3  -6  -5    2.20    1.27
   3  -6  -5    1.47    1.17
  -3  -6  -5    2.59    1.40
  -4   5   6   -0.72    1.25
  -4   5   6   -0.41    1.16
  -4  -5  -6    0.71    1.43
   4  -6  -5    0.97    1.32
  -4  -6  -5    0.53    1.39
   0  -4  -7   11.45    1.67
   0  -7  -4   10.58    1.65
  -1   4   7   13.60    1.63
   1  -4  -7   11.45    1.62
  -1  -4  -7   12.46    1.74
   1  -7  -4   12.92    1.56
   1  -7  -4   11.52    1.76
  -1  -7  -4   15.30    1.90
  -2   4   7   11.00    1.64
  -2   4   7   10.60    1.61
   2  -4  -7    9.56    1.68
  -2  -4  -7   10.71    1.73
   2  -7  -4   10.50    1.62
   2  -7  -4   10.03    1.69
  -2  -7  -4   12.52    1.85
  -3   4   7    6.47    1.49
  -3   4   7    7.20    1.48
   3  -4  -7    5.67    1.49
  -3  -4  -7    7.61    1.68
   3  -7  -4    7.96    1.65
   3  -7  -4    6.04    1.54
  -3  -7  -4    8.17    1.80
  -4   4   7    5.68    1.68
  -4   4   7    5.66    1.63
  -4  -4  -7    5.16    1.54
   4  -7  -4    9.18    1.82
   4  -7  -4    3.60    1.46
  -4  -7  -4    8.39    1.88
   0  -3  -8   11.62    1.71
   0  -8  -3   15.28    1.87
  -1   3   8   14.86    1.77
   1  -3  -8   15.96    1.83
  -1  -3  -8   14.28    1.76
   1  -8  -3   17.74    1.86
   1  -8  -3   16.30    1.92
  -1  -8  -3   19.09    2.06
  -2   3   8    7.65    1.55
   2  -3  -8    7.94    1.53
  -2  -3  -8    6.78    1.54
   2  -8  -3    7.17    1.50
   2  -8  -3    5.33    1.46
  -2  -8  -3    8.40    1.77
  -3   3   8    6.42    1.51
  -3  -3  -8    7.31    1.63
   3  -8  -3    7.52    1.66
   3  -8  -3    5.69    1.52
  -3  -8  -3    9.87    1.93
   0  -2  -9    0.66    1.09
   0  -9  -2   -0.19    1.12
  -1   2   9    2.83    1.30
   1  -2  -9    1.89    1.15
  -1  -2  -9    2.73    1.28
   1  -9  -2    3.26    1.29
  -1  -9  -2    3.83    1.47
  -2   2   9   -0.59    1.15
  -2  -2  -9    0.16    1.13
   2  -9  -2    0.24    1.17
   2  -9  -2    0.41    1.15
  -2  -9  -2   -0.75    1.34
  -3   2   9    1.87    1.31
  -3  -2  -9    1.62    1.25
   3  -9  -2    2.80    1.39
  -3  -9  -2    1.26    1.71
   0  -1 -10   -0.38    1.08
   0 -10  -1   -0.58    1.20
  -1   1  10    2.97    1.41
  -1  -1 -10    0.69    1.18
   1 -10  -1    2.37    1.36
  -1 -10  -1    3.18    1.53
  -2   1  10   -0.37    1.28
  -2  -1 -10    1.11    1.21
   2 -10  -1    0.07    1.22
  -2 -10  -1   -0.04    1.59
   0 -11   0    3.25    1.62
   0  -6  -6   16.08    1.93
   1  -6  -6    3.83    1.38
  -1  -6  -6    3.88    1.48
  -2   6   6   10.64    1.73
  -2   6   6    9.75    1.69
   2  -6  -6    9.75    1.77
  -2  -6  -6   13.03    2.00
  -3   6   6    0.97    1.35
  -3   6   6   -0.51    1.14
   3  -6  -6    1.84    1.49
  -3  -6  -6    0.60    1.34
   0  -5  -7    4.62    1.39
   0  -7  -5    4.77    1.48
   1  -5  -7    0.94    1.28
  -1  -5  -7    0.40    1.13
   1  -7  -5    0.05    1.25
  -1  -7  -5   -0.06    1.22
  -2   5   7    2.66    1.23
  -2   5   7    1.96    1.29
   2  -5  -7    3.56    1.42
  -2  -5  -7    3.72    1.42
   2  -7  -5    3.61    1.33
   2  -7  -5    2.16    1.33
  -2  -7  -5    3.17    1.53
  -3   5   7    0.23    1.34
  -3   5   7    0.29    1.30
   3  -5  -7    1.25    1.50
  -3  -5  -7   -0.17    1.36
   3  -7  -5    0.75    1.33
   3  -7  -5   -0.19    1.23
  -3  -7  -5    0.78    1.57
   0  -4  -8    0.56    1.12
   0  -8  -4   -0.34    1.21
   1  -4  -8   -0.17    1.04
  -1  -4  -8    0.48    1.12
   1  -8  -4   -0.19    1.25
  -1  -8  -4    0.31    1.29
  -2   4   8   -0.20    1.21
   2  -4  -8    0.08    1.25
  -2  -4  -8   -0.36    1.21
   2  -8  -4    0.27    1.20
   2  -8  -4   -0.75    1.25
  -2  -8  -4    0.95    1.55
   0  -3  -9    5.99    1.58
   0  -9  -3    6.45    1.65
   1  -3  -9    0.29    1.21
  -1  -3  -9    1.63    1.27
   1  -9  -3   -0.32    1.30
  -1  -9  -3    0.80    1.39
  -2   3   9    3.89    1.52
   2  -3  -9    3.80    1.55
  -2  -3  -9    4.85    1.45
   2  -9  -3    5.10    1.55
   2  -9  -3    3.64    1.46
  -2  -9  -3    5.00    1.89
   0  -2 -10    5.87    1.53
   0 -10  -2    6.22    1.82
   0  -6  -7    0.88    1.26
   0  -7  -6   -0.15    1.28
   1  -6  -7    1.64    1.52
  -1  -6  -7    1.72    1.35
   1  -7  -6    2.47    1.49
  -1  -7  -6    1.69    1.42
   0  -5  -8    3.34    1.54
   0  -8  -5    1.68    1.44
   0   0   0    0.00    0.00
;
_shelx_hkl_checksum     16105
_shelx_res_file
;
TITL c in  Cmcm
CELL 0.71073 16.9485 11.0619 6.8127 90 90 90
ZERR 4 0.0017 0.0011 0.001 0 0 0
LATT 7
SYMM -X,-Y,0.5+Z
SYMM +X,-Y,-Z
SYMM -X,+Y,0.5-Z
SFAC C H Br
UNIT 60 40 8
L.S. 5
PLAN  20
BOND $H
MORE -1
fmap 2
acta
CONF
WGHT    0.043800
FVAR       0.12522
BR1   3    0.311103    0.121146    0.750000    10.50000    0.05058    0.06569 =
         0.10740    0.00000    0.00000    0.00080
C1    1    0.069070    0.159170    0.750000    10.50000    0.05376    0.03086 =
         0.03421    0.00000    0.00000   -0.00062
C2    1    0.148900    0.185095    0.750000    10.50000    0.05590    0.03365 =
         0.05142    0.00000    0.00000   -0.00374
AFIX   3
H2    2    0.166570    0.264685    0.750000    10.50000   -1.20000
AFIX   0
C3    1    0.201125    0.089376    0.750000    10.50000    0.04723    0.04944 =
         0.04687    0.00000    0.00000    0.00491
C4    1    0.176311   -0.027660    0.750000    10.50000    0.05875    0.04604 =
         0.04715    0.00000    0.00000    0.01190
AFIX   3
H4    2    0.213031   -0.090120    0.750000    10.50000   -1.20000
AFIX   0
C5    1    0.096486   -0.054089    0.750000    10.50000    0.06312    0.03118 =
         0.04059    0.00000    0.00000    0.00302
AFIX   3
H5    2    0.079236   -0.133889    0.750000    10.50000   -1.20000
AFIX   0
C6    1    0.042895    0.039291    0.750000    10.50000    0.05185    0.03150 =
         0.03068    0.00000    0.00000    0.00061
C13   1    0.000000    0.241159    0.750000    10.25000    0.05098    0.02819 =
         0.04811    0.00000    0.00000    0.00000
C14   1    0.000000    0.360943    0.641778    10.50000    0.05379    0.03866 =
         0.12516    0.03042    0.00000    0.00000
AFIX   3
H14   2    0.048510    0.384643    0.575448    11.00000   -1.20000
AFIX   0
HKLF 4 1 0 1 -1 0 1 1 1 0 0
REM  c in  Cmcm
REM R1 =  0.0386 for     471 Fo > 4sig(Fo)  and  0.0536 for all     640 data
REM     53 parameters refined using      0 restraints
END
WGHT      0.0438      0.0000
REM Highest difference peak  0.295,  deepest hole -0.684,  1-sigma level  0.129
Q1    1   0.1870  0.2394  1.0354  11.00000  0.05    0.29
Q2    1   0.3024 -0.0308  0.9387  11.00000  0.05    0.28
Q3    1   0.2777  0.0061  0.9388  11.00000  0.05    0.27
Q4    1   0.1816  0.3746  0.9390  11.00000  0.05    0.26
Q5    1   0.3163  0.0372  0.8921  11.00000  0.05    0.26
Q6    1   0.0000  0.2483  0.5309  10.50000  0.05    0.26
Q7    1   0.3074  0.1992  0.8981  11.00000  0.05    0.25
Q8    1   0.0000 -0.1744  0.9321  10.50000  0.05    0.23
Q9    1   0.1105  0.1898  0.9806  11.00000  0.05    0.23
Q10   1   0.2619  0.2161  0.9637  11.00000  0.05    0.22
Q11   1   0.0000  0.4853  0.5611  10.50000  0.05    0.22
Q12   1   0.0000  0.4105  0.4603  10.50000  0.05    0.22
Q13   1   0.0629  0.3713  0.4617  11.00000  0.05    0.21
Q14   1   0.1562  0.1731  0.9720  11.00000  0.05    0.21
Q15   1   0.1888 -0.1330  0.9338  11.00000  0.05    0.21
Q16   1   0.2299 -0.0504  0.9776  11.00000  0.05    0.20
Q17   1   0.0315  0.3259  0.5649  11.00000  0.05    0.20
Q18   1   0.1228  0.0036  0.9674  11.00000  0.05    0.19
Q19   1   0.0724  0.0125  0.9667  11.00000  0.05    0.19
Q20   1   0.0600 -0.1343  0.9371  11.00000  0.05    0.19
;
_shelx_res_checksum     26846
_shelxl_version_number         .2013
