# Supplementary material for: 2′,7′-Di­bromo­spiro­[cyclo­propane-1,9′-fluorene]
Source: Acta Crystallogr Sect E Struct Rep Online. 2014 Jun 25;70(Pt 7):o821. doi: 10.1107/S1600536814014585 (PMC4120574; doi:10.1107/S1600536814014585)
Supplement: Supplementary file 2 [file e-70-0o821-Isup2.hkl]

#
# h,k,l, Fc-squared, Fo-squared, sigma(Fo-squared), status flag
#
data_I
_shelx_title ' c in  Cmcm'
_shelx_refln_list_code          4
_shelx_F_calc_maximum      427.06
_exptl_crystal_F_000       680.00
_reflns_d_resolution_high  0.8402

loop_
 _space_group_symop_operation_xyz
 'x, y, z'
 '-x, -y, z+1/2'
 'x, -y, -z'
 '-x, y, -z+1/2'
 'x+1/2, y+1/2, z'
 '-x+1/2, -y+1/2, z+1/2'
 'x+1/2, -y+1/2, -z'
 '-x+1/2, y+1/2, -z+1/2'
 '-x, -y, -z'
 'x, y, -z-1/2'
 '-x, y, z'
 'x, -y, z-1/2'
 '-x+1/2, -y+1/2, -z'
 'x+1/2, y+1/2, -z-1/2'
 '-x+1/2, y+1/2, z'
 'x+1/2, -y+1/2, z-1/2'

_cell_length_a    16.9485
_cell_length_b    11.0619
_cell_length_c     6.8127
_cell_angle_alpha  90.000
_cell_angle_beta   90.000
_cell_angle_gamma  90.000

_shelx_F_squared_multiplier     1.000

loop_
 _refln_index_h
 _refln_index_k
 _refln_index_l
 _refln_F_squared_calc
 _refln_F_squared_meas
 _refln_F_squared_sigma
 _refln_observed_status
   2   0   0      12853.02      14015.22       118.63 o
   4   0   0        463.57        811.26        40.82 o
   6   0   0      32010.94      32649.43      1276.20 o
   8   0   0      38667.91      40211.57       864.51 o
  10   0   0      14194.56      14818.59       151.80 o
  12   0   0         15.56         18.73        24.76 o
  14   0   0       1543.26       1662.69       123.73 o
  16   0   0       4400.92       4338.82       195.80 o
  18   0   0       1101.41       1051.06       133.93 o
  20   0   0        230.73        156.89        97.58 o
   1   1   0       1344.53       1287.98       363.85 o
   3   1   0       5675.16       5612.11       900.82 o
   5   1   0      21913.02      24175.43      1482.43 o
   7   1   0         70.92         81.44        15.07 o
   9   1   0         56.67         20.16        16.60 o
  11   1   0       5322.99       5569.80       124.30 o
  13   1   0       2638.93       2699.68       135.21 o
  15   1   0       1032.04       1015.72        78.03 o
  17   1   0        237.03        219.54        60.38 o
  19   1   0        537.59        525.07        84.54 o
   0   2   0       3646.75       3672.90        44.13 o
   2   2   0        964.78       1067.45       162.75 o
   4   2   0         25.23         43.57         7.55 o
   6   2   0        147.43        188.68        30.65 o
   8   2   0       1917.43       2349.45       138.93 o
  10   2   0        187.02        224.50        27.48 o
  12   2   0        217.08        219.39        31.13 o
  14   2   0        712.11        689.35        87.69 o
  16   2   0          6.69        -39.96        45.49 o
  18   2   0         11.33         30.00        58.83 o
   1   3   0       7054.24       6790.46       348.42 o
   3   3   0       8192.13       6903.09       885.02 o
   5   3   0      23527.97      20904.39      2566.16 o
   7   3   0       1044.40       1035.95       127.04 o
   9   3   0        202.55        227.25        30.47 o
  11   3   0       6175.00       6382.17       374.19 o
  13   3   0       4490.52       4636.95       398.61 o
  15   3   0        101.67         53.25        48.79 o
  17   3   0        240.28        210.51        63.18 o
  19   3   0        283.45        276.43        77.79 o
   0   4   0      43478.79      36800.08       473.87 o
   2   4   0      14221.26      12854.48       943.92 o
   4   4   0        519.20        500.25        49.07 o
   6   4   0       7519.86       6525.08       768.71 o
   8   4   0      16134.12      16286.37      1741.51 o
  10   4   0       8271.67       8834.21       783.57 o
  12   4   0         69.43        101.84        31.41 o
  14   4   0        532.51        655.46        95.35 o
  16   4   0       2894.48       2835.01       346.00 o
  18   4   0        949.73        989.35       162.00 o
   1   5   0       6758.79       6627.23       146.95 o
   3   5   0      10667.57       9554.30       831.57 o
   5   5   0      10561.45       9482.30       906.97 o
   7   5   0        276.05        264.48        20.59 o
   9   5   0       1700.58       1782.47       147.38 o
  11   5   0       3112.40       3280.18       234.79 o
  13   5   0       1657.55       1569.58       239.17 o
  15   5   0        325.14        309.63        87.38 o
  17   5   0        145.27         86.39        65.59 o
   0   6   0         49.03         44.84        14.50 o
   2   6   0        828.78        854.04        29.47 o
   4   6   0        204.05        256.82        25.94 o
   6   6   0         49.08         65.61        16.31 o
   8   6   0         88.59         98.53        19.88 o
  10   6   0        913.99        873.65        82.25 o
  12   6   0        133.62        130.76        35.46 o
  14   6   0         72.07        112.06        53.31 o
  16   6   0          7.05        -33.58        52.03 o
   1   7   0       1936.11       1934.44        40.33 o
   3   7   0       2438.56       2252.48       114.27 o
   5   7   0       4656.29       4590.31       272.23 o
   7   7   0         57.87         60.66        19.79 o
   9   7   0         52.97         31.31        21.78 o
  11   7   0       1510.25       1590.58       168.23 o
  13   7   0        634.04        743.59        72.61 o
  15   7   0        161.72        110.01        59.80 o
  17   7   0          3.40        -62.93        62.93 o
   0   8   0       5504.34       5301.20        75.66 o
   2   8   0       2636.75       2326.02        73.28 o
   4   8   0        882.88        883.25        49.34 o
   6   8   0       3823.28       3817.33       213.85 o
   8   8   0       3059.73       3180.85       245.70 o
  10   8   0       2741.27       2819.01       157.54 o
  12   8   0          1.86         18.69        38.64 o
  14   8   0        308.15        328.55        68.51 o
  16   8   0       1260.72       1502.06       113.78 o
   1   9   0       2029.05       1963.65        49.45 o
   3   9   0       2729.55       2579.21        67.75 o
   5   9   0       1026.67        969.35        46.01 o
   7   9   0        790.17        742.55        45.28 o
   9   9   0        456.75        450.85        42.28 o
  11   9   0        750.97        851.96        77.29 o
  13   9   0        510.90        450.91       107.78 o
   0  10   0        112.31        136.20        40.12 o
   2  10   0       1369.21       1178.50        59.52 o
   4  10   0         26.03          3.31        33.43 o
   6  10   0        168.80         98.71        37.90 o
   8  10   0        116.54         70.00        40.83 o
  10  10   0          5.97         22.35        40.99 o
  12  10   0        108.42        114.49        64.23 o
   1  11   0         23.44         41.14        47.09 o
   3  11   0        641.92        703.28        74.86 o
   5  11   0        809.20        863.35       116.71 o
   7  11   0          2.03         15.36        49.82 o
   9  11   0          1.17        -30.28        51.20 o
  11  11   0        121.18        207.28       103.32 o
   0  12   0        931.83       1025.55       123.09 o
   2  12   0        218.20        299.21        64.62 o
   4  12   0          0.05          8.12        52.42 o
   6  12   0        295.05        396.61        72.78 o
   8  12   0        338.94        383.94        74.69 o
   1  13   0          7.77         23.54        57.27 o
   3  13   0        185.86        158.31        67.08 o
   1   1   1       1414.24       1603.12        93.70 o
   3   1   1      24719.59      23637.57      2196.49 o
   5   1   1       7847.85       7867.38       688.40 o
   7   1   1       4946.73       5297.18       404.62 o
   9   1   1        643.54        592.60        27.64 o
  11   1   1       4718.00       4708.35       199.52 o
  13   1   1       5438.78       5464.96       111.28 o
  15   1   1         47.56         68.54        24.47 o
  17   1   1         58.49         66.64        38.53 o
  19   1   1        676.55        649.69        61.03 o
   0   2   1      69176.48      60197.16     12682.80 o
   2   2   1      34299.19      33146.51      2352.74 o
   4   2   1         16.20         23.79         5.27 o
   6   2   1      12170.84      12094.35       825.64 o
   8   2   1      31592.33      33871.47      1700.75 o
  10   2   1       4777.55       5004.28       243.84 o
  12   2   1        792.38        806.37        34.67 o
  14   2   1       1318.27       1311.01        57.30 o
  16   2   1       3037.64       2953.94       122.97 o
  18   2   1       1550.46       1530.24        75.08 o
   1   3   1       4276.03       4189.73       349.99 o
   3   3   1      25392.84      24929.18      1638.69 o
   5   3   1       8380.22       8315.31       595.41 o
   7   3   1        750.60        671.84        52.49 o
   9   3   1        566.29        524.50        28.89 o
  11   3   1       6737.64       7109.80       381.30 o
  13   3   1       1906.46       1992.09       100.29 o
  15   3   1        189.06        189.40        33.69 o
  17   3   1        121.45        170.02        42.60 o
  19   3   1        460.18        411.32        57.39 o
   0   4   1        768.99        794.70        68.75 o
   2   4   1         93.88         97.20         7.59 o
   4   4   1       3094.47       3379.11       229.29 o
   6   4   1        292.43        353.74        16.40 o
   8   4   1        227.28        278.49        16.50 o
  10   4   1        161.29        188.60        18.87 o
  12   4   1        625.87        655.94        34.23 o
  14   4   1         74.11         63.47        28.21 o
  16   4   1         63.75         55.67        38.76 o
  18   4   1         18.04        -27.44        43.12 o
   1   5   1         51.71         42.53         7.83 o
   3   5   1       3305.57       2742.95       138.91 o
   5   5   1       9464.20       9067.14       576.23 o
   7   5   1        824.96        830.30        63.96 o
   9   5   1        354.14        361.35        25.17 o
  11   5   1        642.63        623.19        35.12 o
  13   5   1       2787.13       2780.04       131.68 o
  15   5   1        201.85        242.40        41.56 o
  17   5   1          9.68         -6.56        40.28 o
   0   6   1      13940.83      13111.77       648.27 o
   2   6   1      13957.97      13585.10       586.72 o
   4   6   1        460.51        514.72        27.74 o
   6   6   1       2726.21       2709.23       146.51 o
   8   6   1      10719.32      10565.34       553.82 o
  10   6   1       5107.09       5114.39       241.06 o
  12   6   1          2.21         -8.91        23.52 o
  14   6   1       1339.77       1415.21        62.70 o
  16   6   1       1179.57       1313.10        95.00 o
   1   7   1       1263.17       1153.37        54.10 o
   3   7   1       4014.12       3566.79       145.99 o
   5   7   1       2913.91       2629.96       123.41 o
   7   7   1        934.00        877.74        39.59 o
   9   7   1       1343.42       1246.64        49.40 o
  11   7   1        267.03        306.93        27.83 o
  13   7   1       1132.69       1181.81        50.48 o
  15   7   1        208.12        198.38        52.98 o
   0   8   1        498.52        438.84        26.14 o
   2   8   1        968.52        892.92        34.59 o
   4   8   1          4.35         -2.12        14.00 o
   6   8   1        769.89        747.68        30.00 o
   8   8   1         22.15         -4.32        17.33 o
  10   8   1        906.62        796.98        36.23 o
  12   8   1         20.43        -13.39        31.32 o
  14   8   1         23.42         13.57        40.51 o
   1   9   1          7.05         -1.75        17.75 o
   3   9   1       4685.35       4676.58       178.23 o
   5   9   1        878.54        886.94        52.86 o
   7   9   1        190.43        248.67        28.95 o
   9   9   1        216.06        248.30        30.61 o
  11   9   1        342.07        364.32        39.74 o
  13   9   1        372.16        450.36        51.76 o
   0  10   1       1085.17       1083.07        52.19 o
   2  10   1        670.62        684.93        34.83 o
   4  10   1         52.22         56.08        25.48 o
   6  10   1        306.85        317.51        33.38 o
   8  10   1        994.18       1042.66        48.16 o
  10  10   1        530.15        558.12        45.67 o
  12  10   1         71.37         67.91        51.60 o
   1  11   1        307.19        255.66        25.64 o
   3  11   1        863.84        824.14        44.03 o
   5  11   1       1185.80       1044.50        48.40 o
   7  11   1        192.39        182.44        36.69 o
   9  11   1        122.87        141.00        43.11 o
   0  12   1        246.81        245.81        64.37 o
   2  12   1         24.04         20.95        38.78 o
   4  12   1         15.20          6.57        37.05 o
   6  12   1         26.86         38.08        41.06 o
   1  13   1         88.90        119.58        45.93 o
   0   0   2     182378.00     145627.92     12066.79 o
   2   0   2      14826.36      13509.74      1006.35 o
   4   0   2         95.69        108.21        14.38 o
   6   0   2      14708.57      13843.33      1216.97 o
   8   0   2      26439.71      25042.74      2074.85 o
  10   0   2       7951.59       7507.85       521.89 o
  12   0   2          3.68         -6.63        22.02 o
  14   0   2       1277.14       1284.84        64.55 o
  16   0   2       2511.92       2458.10        87.14 o
  18   0   2        879.11        878.03        91.75 o
   1   1   2       2461.51       2710.89       118.84 o
   3   1   2       6328.40       6286.34       377.60 o
   5   1   2      10126.25       9632.22       836.89 o
   7   1   2        134.21        107.20        12.43 o
   9   1   2         65.93         39.69        13.42 o
  11   1   2       3055.95       2890.83       105.85 o
  13   1   2       1858.42       1906.11        60.34 o
  15   1   2        570.13        584.35        37.05 o
  17   1   2        117.30        128.53        42.91 o
  19   1   2        419.45        376.72        54.96 o
   0   2   2       2247.26       2620.25       233.37 o
   2   2   2        313.96        350.17        14.90 o
   4   2   2          0.15          2.97         5.61 o
   6   2   2         25.74         26.24         9.76 o
   8   2   2       1020.37       1125.94        80.63 o
  10   2   2        184.23        197.65        18.78 o
  12   2   2        119.95        136.40        22.99 o
  14   2   2        505.40        516.60        35.02 o
  16   2   2          3.23          9.34        28.03 o
  18   2   2          4.84        -27.19        41.52 o
   1   3   2       1452.13       1530.58       120.03 o
   3   3   2       8007.35       8227.47       554.66 o
   5   3   2      10847.37      10634.03       809.79 o
   7   3   2       1198.49       1008.03        94.59 o
   9   3   2        309.50        287.41        21.68 o
  11   3   2       3404.09       3573.36       201.46 o
  13   3   2       3600.18       3556.78       213.87 o
  15   3   2         13.09        -13.17        25.99 o
  17   3   2        104.24         99.65        35.95 o
  19   3   2        242.91        215.73        52.18 o
   0   4   2      18327.24      18035.73      3183.15 o
   2   4   2      12857.99      13544.87      1025.89 o
   4   4   2          4.79          9.14         6.95 o
   6   4   2       3446.92       3124.14       246.54 o
   8   4   2      11429.22      10364.81       881.07 o
  10   4   2       4723.06       4957.02       289.26 o
  12   4   2        113.52        117.14        24.48 o
  14   4   2        431.25        474.78        35.88 o
  16   4   2       1677.47       1669.61        78.39 o
  18   4   2        757.52        783.92        64.62 o
   1   5   2       3228.71       2825.95       311.05 o
   3   5   2       7452.46       7363.10       436.20 o
   5   5   2       6253.23       5933.55       411.94 o
   7   5   2        158.51        148.14        14.56 o
   9   5   2       1134.67       1203.37        85.21 o
  11   5   2       2001.88       2003.14       139.43 o
  13   5   2       1053.15       1077.57        44.83 o
  15   5   2        189.46        174.02        33.35 o
  17   5   2         94.30         38.59        51.39 o
   0   6   2        118.07        123.06        24.65 o
   2   6   2        282.73        289.73        20.52 o
   4   6   2        335.80        368.86        27.48 o
   6   6   2        140.17        128.31        16.47 o
   8   6   2          3.09          5.60        15.70 o
  10   6   2        939.69        862.37        72.91 o
  12   6   2         43.55         54.17        28.70 o
  14   6   2         22.08          8.02        31.97 o
  16   6   2         14.18          3.23        37.58 o
   1   7   2        642.31        667.65        55.94 o
   3   7   2       2398.74       2384.61       148.47 o
   5   7   2       2221.08       2154.50       165.56 o
   7   7   2        141.12        114.44        19.35 o
   9   7   2          4.45          4.26        17.91 o
  11   7   2        750.37        762.06        50.50 o
  13   7   2        585.98        627.79        50.36 o
  15   7   2         53.93         40.96        37.18 o
   0   8   2       2707.41       2635.32       215.50 o
   2   8   2       2173.17       2196.54       110.56 o
   4   8   2        445.58        441.72        30.98 o
   6   8   2       2251.70       2187.83       135.35 o
   8   8   2       2163.45       2118.83       153.17 o
  10   8   2       1689.29       1742.66        91.48 o
  12   8   2          0.48         -5.89        35.18 o
  14   8   2        240.91        299.54        50.66 o
   1   9   2       1559.71       1523.36        74.89 o
   3   9   2       1651.26       1638.60       112.18 o
   5   9   2        680.15        640.23        33.12 o
   7   9   2        468.95        458.53        34.49 o
   9   9   2        268.76        306.70        32.77 o
  11   9   2        551.33        674.34        54.03 o
  13   9   2        288.66        343.39        52.84 o
   0  10   2         35.52         42.94        35.27 o
   2  10   2        755.44        666.80        36.06 o
   4  10   2          0.12         -3.68        25.30 o
   6  10   2        254.12        209.72        31.95 o
   8  10   2         20.62         11.40        30.50 o
  10  10   2         27.09         -2.43        46.81 o
  12  10   2         40.12         30.88        50.48 o
   1  11   2          1.53        -10.13        24.82 o
   3  11   2        641.14        683.63        40.59 o
   5  11   2        415.31        463.46        40.35 o
   7  11   2          3.71         -5.58        33.69 o
   9  11   2         10.38         13.78        41.51 o
   0  12   2        595.37        688.05        56.97 o
   2  12   2        144.22        188.33        32.67 o
   4  12   2          0.12         -2.17        32.91 o
   6  12   2        188.26        279.28        40.42 o
   1   1   3         42.93         31.76         8.52 o
   3   1   3       5075.90       5095.25       261.24 o
   5   1   3       4571.08       4287.99       226.01 o
   7   1   3       1053.38        998.35        65.52 o
   9   1   3         71.20         54.15        15.32 o
  11   1   3       2523.05       2450.55       119.23 o
  13   1   3       2019.18       1946.46        64.73 o
  15   1   3         33.29         24.48        23.77 o
  17   1   3         64.16         44.36        32.15 o
   0   2   3      32485.24      33633.57      3309.94 o
   2   2   3       6257.10       6431.13       369.66 o
   4   2   3        346.61        388.28        24.77 o
   6   2   3       6483.30       6830.29       380.24 o
   8   2   3      10889.61      10656.91       728.55 o
  10   2   3       2458.45       2338.35       165.58 o
  12   2   3        194.91        169.84        23.74 o
  14   2   3        278.21        323.16        30.30 o
  16   2   3       1655.57       1641.60        68.64 o
  18   2   3        557.23        520.51        45.63 o
   1   3   3       2617.09       2825.63       177.78 o
   3   3   3       7072.12       8418.60       503.01 o
   5   3   3       3814.45       4170.81       283.16 o
   7   3   3        130.63        125.83        18.55 o
   9   3   3        127.30        122.57        18.47 o
  11   3   3       3335.35       3350.96       172.37 o
  13   3   3        579.32        615.99        39.87 o
  15   3   3         94.62         76.79        30.39 o
  17   3   3         90.26         67.31        34.53 o
   0   4   3        531.72        623.13        79.08 o
   2   4   3        145.66        181.08        15.63 o
   4   4   3        942.69       1078.51        64.90 o
   6   4   3         37.14         43.68        10.65 o
   8   4   3        217.77        278.74        20.61 o
  10   4   3         18.50         13.29        19.60 o
  12   4   3        538.46        536.85        50.37 o
  14   4   3         80.41         73.23        31.47 o
  16   4   3         15.43         -3.34        33.67 o
   1   5   3        351.76        407.40        25.52 o
   3   5   3        397.33        361.50        33.48 o
   5   5   3       5757.20       5654.16       448.91 o
   7   5   3         63.99         70.57        17.91 o
   9   5   3         17.78         14.15        20.77 o
  11   5   3        393.90        341.37        33.65 o
  13   5   3       1023.32       1006.78        87.67 o
  15   5   3        177.19        116.61        37.07 o
  17   5   3         22.77         15.53        39.53 o
   0   6   3       7549.55       9152.98      1478.69 o
   2   6   3       4245.67       4454.42       422.73 o
   4   6   3         40.20         60.25        16.36 o
   6   6   3       1520.96       1510.24       160.58 o
   8   6   3       3887.85       4163.13       306.36 o
  10   6   3       2906.00       3006.07       273.96 o
  12   6   3         45.04         82.52        36.46 o
  14   6   3        454.21        551.93        52.57 o
  16   6   3        638.81        719.89        62.19 o
   1   7   3        661.01        701.72        63.67 o
   3   7   3       1426.85       1360.82       101.91 o
   5   7   3       1114.51       1030.88       102.88 o
   7   7   3        418.25        373.22        41.24 o
   9   7   3        765.57        780.19        54.22 o
  11   7   3         45.36         81.58        37.50 o
  13   7   3        481.49        465.70        51.53 o
  15   7   3         90.46         89.38        47.91 o
   0   8   3         63.30         60.54        26.19 o
   2   8   3        903.95        976.78        65.26 o
   4   8   3         26.68         15.44        18.68 o
   6   8   3        223.25        240.72        27.07 o
   8   8   3         48.23         20.30        33.24 o
  10   8   3        358.83        292.73        43.90 o
  12   8   3          0.13         18.34        38.81 o
  14   8   3         40.51         84.15        46.34 o
   1   9   3         56.31         56.36        18.73 o
   3   9   3       1805.75       1952.05       122.81 o
   5   9   3        708.04        754.67        60.18 o
   7   9   3          9.03         -8.61        24.90 o
   9   9   3         25.01         47.42        39.15 o
  11   9   3        288.39        316.12        49.52 o
   0  10   3        524.23        625.09        75.75 o
   2  10   3        144.96        161.35        28.85 o
   4  10   3         76.55         76.97        29.93 o
   6  10   3        159.33        185.59        36.95 o
   8  10   3        311.05        346.09        62.89 o
  10  10   3        283.52        326.53        63.18 o
   1  11   3        105.72         95.70        30.38 o
   3  11   3        460.22        448.65        38.05 o
   5  11   3        461.97        470.31        46.53 o
   7  11   3        134.34        121.76        44.20 o
   0  12   3         46.09         41.05        41.82 o
   2  12   3         59.91         25.03        32.87 o
   0   0   4      35361.09      35568.35      2932.19 o
   2   0   4       3963.99       3870.89       167.89 o
   4   0   4        182.84        206.95        17.83 o
   6   0   4       2608.96       2385.42       132.19 o
   8   0   4       8674.23       7675.85       456.78 o
  10   0   4       1631.55       1397.37        98.87 o
  12   0   4         22.63         20.10        28.23 o
  14   0   4        469.35        456.76        46.00 o
  16   0   4        591.08        552.92        52.27 o
   1   1   4        948.52       1001.45        60.54 o
   3   1   4       1910.54       1971.43        89.37 o
   5   1   4       1883.45       1740.14        85.34 o
   7   1   4         64.59         59.84        15.17 o
   9   1   4         31.35         36.57        16.10 o
  11   1   4        616.93        642.65        34.41 o
  13   1   4        539.44        548.12        31.94 o
  15   1   4        134.09        132.65        27.83 o
  17   1   4         25.62          3.44        28.82 o
   0   2   4        682.31        742.82        57.38 o
   2   2   4         40.44         46.24        10.38 o
   4   2   4          1.61          0.68         9.78 o
   6   2   4          2.48        -10.19        12.15 o
   8   2   4        336.40        323.41        23.50 o
  10   2   4         73.06         72.35        20.19 o
  12   2   4         51.01         37.68        21.81 o
  14   2   4        256.36        242.23        30.46 o
  16   2   4          2.99          5.71        31.34 o
   1   3   4        141.74        155.56        18.58 o
   3   3   4       2519.82       2577.86       141.34 o
   5   3   4       2165.84       2222.42       143.09 o
   7   3   4        538.57        498.20        27.19 o
   9   3   4        182.06        172.49        23.26 o
  11   3   4        767.14        733.40        37.70 o
  13   3   4       1492.86       1321.46        49.67 o
  15   3   4         18.21         23.90        30.79 o
   0   4   4       3430.75       3716.20       507.77 o
   2   4   4       4124.68       4479.36       367.83 o
   4   4   4         43.97         33.96        15.32 o
   6   4   4        463.74        463.15        46.74 o
   8   4   4       3822.09       3672.05       275.05 o
  10   4   4        996.33        983.06        62.59 o
  12   4   4         94.45         95.27        27.78 o
  14   4   4        127.26        163.87        37.50 o
  16   4   4        402.90        355.11        45.37 o
   1   5   4        818.18       1003.06        83.02 o
   3   5   4       2134.41       2507.10       230.81 o
   5   5   4       1421.59       1552.36       117.37 o
   7   5   4         45.91         36.85        27.86 o
   9   5   4        500.59        478.77        42.08 o
  11   5   4        450.91        493.37        51.00 o
  13   5   4        288.93        318.19        44.14 o
  15   5   4         32.58         -4.54        39.98 o
   0   6   4         52.92         57.34        36.13 o
   2   6   4         40.04         80.49        23.67 o
   4   6   4        204.65        244.29        26.94 o
   6   6   4         86.11         81.19        31.03 o
   8   6   4         13.64         12.37        29.69 o
  10   6   4        499.69        505.55        46.93 o
  12   6   4         10.10         26.61        37.02 o
  14   6   4          3.62          4.33        39.74 o
   1   7   4         70.82         97.59        27.05 o
   3   7   4       1011.94       1166.43        87.46 o
   5   7   4        405.96        482.82        34.23 o
   7   7   4         95.62         88.05        33.81 o
   9   7   4          1.11        -10.14        34.73 o
  11   7   4        138.75        122.78        41.39 o
  13   7   4        267.53        270.76        51.61 o
   0   8   4        375.87        465.20        50.12 o
   2   8   4        822.92        936.07        60.87 o
   4   8   4        108.26        103.59        29.48 o
   6   8   4        531.34        631.50        49.67 o
   8   8   4        724.50        810.29        93.25 o
  10   8   4        420.82        463.22        53.32 o
  12   8   4          4.18          3.38        41.56 o
   1   9   4        650.15        719.33        36.55 o
   3   9   4        456.13        505.55        38.27 o
   5   9   4        107.63        101.87        28.70 o
   7   9   4        185.76        146.48        43.21 o
   9   9   4        116.85         99.37        43.30 o
   0  10   4         19.36         12.10        43.85 o
   2  10   4        265.91        294.16        34.48 o
   4  10   4          8.30         -3.78        26.85 o
   6  10   4        182.83        144.46        45.50 o
   8  10   4          1.15         -3.98        44.00 o
   1  11   4         39.06         11.35        37.05 o
   3  11   4        381.25        412.67        49.49 o
   1   1   5          9.89          6.18        10.36 o
   3   1   5        850.40        828.95        35.10 o
   5   1   5        727.96        676.46        30.69 o
   7   1   5        121.54        101.76        19.70 o
   9   1   5          1.08         13.98        19.29 o
  11   1   5        554.67        520.74        33.33 o
  13   1   5        421.01        408.39        35.14 o
  15   1   5          0.96         27.60        30.15 o
   0   2   5       5643.44       6315.84      1075.30 o
   2   2   5        965.97        997.74        52.45 o
   4   2   5         90.59        102.36        19.66 o
   6   2   5       1200.89       1184.31        76.72 o
   8   2   5       2012.23       1853.47       106.34 o
  10   2   5        417.24        356.73        29.11 o
  12   2   5         45.32         25.86        24.50 o
  14   2   5         12.93         -5.36        27.59 o
   1   3   5        410.39        456.95        39.07 o
   3   3   5       1185.14       1301.03        90.68 o
   5   3   5        572.04        612.66        35.23 o
   7   3   5          3.26          3.80        21.66 o
   9   3   5          1.87         -4.16        24.16 o
  11   3   5        878.04        784.22        46.07 o
  13   3   5         41.71         39.42        29.73 o
  15   3   5         11.89         -1.15        33.50 o
   0   4   5        166.46        147.83        38.96 o
   2   4   5         25.92         34.97        18.86 o
   4   4   5        344.72        369.99        41.78 o
   6   4   5         18.59         -2.80        26.56 o
   8   4   5         43.17         53.84        31.04 o
  10   4   5          3.38        -12.40        32.61 o
  12   4   5        233.22        232.65        43.53 o
  14   4   5         29.48         33.79        42.27 o
   1   5   5         40.69         60.91        24.89 o
   3   5   5         13.37         26.77        21.82 o
   5   5   5       1429.57       1334.25       103.13 o
   7   5   5          1.16        -18.62        29.97 o
   9   5   5          0.69          3.46        32.70 o
  11   5   5         37.18         68.81        39.16 o
  13   5   5        260.91        257.72        47.43 o
   0   6   5       1435.22       1595.99       196.69 o
   2   6   5        830.41        958.14        74.20 o
   4   6   5         15.64         27.81        27.97 o
   6   6   5        271.06        336.85        41.65 o
   8   6   5        661.67        721.99        55.60 o
  10   6   5        841.70        828.99        58.79 o
  12   6   5         51.13         49.93        41.23 o
   1   7   5        192.43        237.88        34.86 o
   3   7   5        143.24        146.93        29.19 o
   5   7   5        182.05        185.03        35.07 o
   7   7   5         58.85         31.07        36.02 o
   9   7   5        221.59        263.29        46.67 o
  11   7   5          6.10         30.58        44.35 o
   0   8   5          6.21          3.32        41.06 o
   2   8   5        334.99        399.47        36.22 o
   4   8   5          9.35         -2.62        31.95 o
   6   8   5         96.10        121.97        44.28 o
   8   8   5          2.11         -3.77        38.99 o
  10   8   5        163.23        130.94        45.42 o
   1   9   5          8.52          3.47        27.69 o
   3   9   5        536.49        662.81        49.17 o
   5   9   5        198.83        222.63        45.76 o
   7   9   5          1.05         15.80        42.69 o
   0  10   5         91.28        107.36        43.67 o
   2  10   5          2.54         28.33        31.90 o
   4  10   5         53.83         54.93        39.42 o
   0   0   6       6550.38       7152.06       199.63 o
   2   0   6        231.39        210.67        45.73 o
   4   0   6         18.36          0.74        35.85 o
   6   0   6        326.89        357.38        43.62 o
   8   0   6       1366.09       1203.99        76.25 o
  10   0   6        200.20        198.00        43.04 o
  12   0   6          1.05        -13.39        39.48 o
   1   1   6        325.48        307.37        22.93 o
   3   1   6        135.66        148.07        21.85 o
   5   1   6        205.67        225.51        26.92 o
   7   1   6          3.98          7.80        25.10 o
   9   1   6          2.16         -5.73        27.40 o
  11   1   6         64.16         56.13        31.53 o
  13   1   6         37.31         35.63        34.29 o
   0   2   6        163.36        159.34        29.20 o
   2   2   6          7.99         -1.59        17.97 o
   4   2   6          0.10          2.82        20.45 o
   6   2   6          2.93         -3.73        22.37 o
   8   2   6        111.02        102.39        27.14 o
  10   2   6         11.37         18.01        26.79 o
  12   2   6         25.82         -2.23        29.47 o
   1   3   6         35.82         26.72        21.51 o
   3   3   6        223.94        202.79        26.31 o
   5   3   6        351.94        341.12        36.15 o
   7   3   6         49.34         13.69        30.21 o
   9   3   6         14.09         13.87        33.63 o
  11   3   6        120.86        127.85        36.42 o
   0   4   6        371.77        468.09        62.83 o
   2   4   6        500.45        517.39        54.80 o
   4   4   6          6.93         15.20        26.67 o
   6   4   6         23.76         20.12        32.13 o
   8   4   6        510.13        542.97        49.02 o
  10   4   6        129.13        170.36        43.47 o
  12   4   6         13.72          4.46        41.31 o
   1   5   6        155.27        180.63        33.16 o
   3   5   6        261.84        274.34        36.03 o
   5   5   6        141.20        143.82        38.57 o
   7   5   6          1.09         13.62        35.63 o
   9   5   6        131.24        185.84        44.94 o
  11   5   6         37.08         13.21        42.03 o
   0   6   6          0.22         -7.88        38.04 o
   2   6   6         19.81         32.56        31.27 o
   4   6   6         37.48          3.87        29.65 o
   6   6   6          9.05        -16.15        33.97 o
   8   6   6          6.85          6.48        39.15 o
   1   7   6         20.47         26.64        26.64 o
   3   7   6        128.57        150.74        37.24 o
   5   7   6         67.98        108.34        40.37 o
   7   7   6          3.71         -2.52        38.67 o
   0   8   6          7.41         46.57        46.62 o
   2   8   6        116.84        137.86        34.22 o
   4   8   6         39.88         -3.91        36.05 o
   1   1   7         42.73         15.99        29.78 o
   3   1   7         87.53        103.68        34.60 o
   5   1   7         28.83          2.87        32.84 o
   7   1   7          9.38          9.40        34.73 o
   9   1   7          0.98        -18.82        35.92 o
   0   2   7        654.35        515.63        62.45 o
   2   2   7         68.38         90.71        33.81 o
   4   2   7          9.44          4.12        28.32 o
   6   2   7         73.85         70.37        31.94 o
   8   2   7        287.47        283.46        42.77 o
   1   3   7         32.96          9.56        25.95 o
   3   3   7        120.99        118.55        29.65 o
   5   3   7         14.83         17.74        30.79 o
   7   3   7         10.24         13.11        39.00 o
   9   3   7          1.95          9.80        40.60 o
   0   4   7         43.39         29.65        48.65 o
   2   4   7          0.82          1.96        29.52 o
   4   4   7        127.08        117.98        34.45 o
   6   4   7         10.22         16.70        38.14 o
   8   4   7          4.15        -18.39        39.79 o
   1   5   7          0.83          3.25        28.79 o
   3   5   7          7.96        -13.71        31.69 o
   5   5   7        208.37        176.40        43.42 o
   0   6   7        109.48         97.89        57.02 o
   2   6   7        126.87        141.38        35.35 o
   4   6   7         18.98         10.82        36.28 o
   0   0   8       1123.54        776.18       117.35 o
   2   0   8          0.65         29.63        52.09 o
   1   1   8        141.09         82.74        38.01 o
   0   2   8         45.97         10.20        81.00 o
                                                
